# Supplementary material for: {2-[(Dimethyl­amino)­meth­yl]phen­yl}bis­(4-methyl­phen­yl)bis­muthane
Source: Acta Crystallogr Sect E Struct Rep Online. 2010 Dec 4;67(Pt 1):m25. doi: 10.1107/S1600536810043655 (PMC3050329; doi:10.1107/S1600536810043655)
Supplement: Supplementary file 1 [file e-67-00m25-sup1.cif]

##############################################################################
###                                                                        ###
###        Electronic paper (Acta Crystallographica Section E)             ###
###                                                                        ###
##############################################################################
#                                                                            #
# This CIF contains the data in a paper accepted for publication in Acta     #
# Crystallographica Section E. It conforms to the requirements of Notes      #
# for Authors for Section E, and has been peer reviewed under the auspices   #
# of the IUCr Commission on Journals.                                        #
#                                                                            #
# Full details of the Crystallographic Information File format               #
# are given in the paper "The Crystallographic Information File (CIF):       #
# a New Standard Archive File for Crystallography" by S. R. Hall, F. H.      #
# Allen and I. D. Brown [Acta Cryst. (1991), A47, 655-685].                  #
#                                                                            #
# The current version of the core CIF dictionary is obtainable from          #
# ftp://ftp.iucr.org/pub/cif_core.dic. The current version number is 2.4.    #
#                                                                            #
# Software is freely available for graphical display of the structure(s) in  #
# this CIF.  For information consult the CIF home page http://www.iucr.org/  #
# cif/home.html                                                              #
#                                                                            #
# This file may be used for bona fide research purposes within the           #
# scientific community so long as proper attribution is given to the journal # 
# article from which it was obtained.                                        #
#                                                                            #
##############################################################################
                                             
data_I
_audit_creation_method     SHELXL97
_chemical_name_systematic
;
{2-[(Dimethylamino)methyl]phenyl}bis(4-methylphenyl)bismuthane
;
_chemical_name_common     ?
_chemical_formula_moiety     'C23 H26 Bi N'
_chemical_formula_sum     'C23 H26 Bi N'
_chemical_formula_iupac     '[Bi (C7 H7)2 (C9 H12 N)]'
_chemical_formula_weight     525.43
_chemical_melting_point     ?
_symmetry_cell_setting     monoclinic
_symmetry_space_group_name_H-M     'P 21'
_symmetry_space_group_name_Hall     P2yb
loop_
    _symmetry_equiv_pos_as_xyz
    'x, y, z'
    '-x, y+1/2, -z'
_cell_length_a     6.0991(12)
_cell_length_b     19.630(4)
_cell_length_c     8.3699(16)
_cell_angle_alpha     90.00
_cell_angle_beta     93.073(2)
_cell_angle_gamma     90.00
_cell_volume     1000.6(3)
_cell_formula_units_Z     2
_cell_measurement_reflns_used     3137
_cell_measurement_theta_min     2.44
_cell_measurement_theta_max     26.86
_cell_measurement_temperature     100
_cell_special_details     ?
_exptl_crystal_description     prismatic
_exptl_crystal_colour     colourless
_exptl_crystal_size_max     0.20
_exptl_crystal_size_mid     0.08
_exptl_crystal_size_min     0.01
_exptl_crystal_density_diffrn     1.744
_exptl_crystal_density_meas     ?
_exptl_crystal_density_method     'not measured'
_exptl_crystal_F_000     508
_exptl_absorpt_coefficient_mu     8.814
_exptl_absorpt_correction_type     multi-scan
_exptl_absorpt_process_details     '(SADABS; Sheldrick, 1996)'
_exptl_absorpt_correction_T_min     0.2716
_exptl_absorpt_correction_T_max     0.9170
_exptl_special_details
;
;
_diffrn_ambient_temperature     100
_diffrn_radiation_type     MoK\a
_diffrn_radiation_wavelength     0.71073
_diffrn_radiation_source     'fine-focus sealed tube'
_diffrn_radiation_monochromator     graphite
_diffrn_measurement_device_type     'Bruker APEXII CCD area-detector'
_diffrn_measurement_method     '\f and \w'
_diffrn_detector_area_resol_mean     ?
_diffrn_reflns_number     4908
_diffrn_reflns_av_R_equivalents     0.0160
_diffrn_reflns_av_sigmaI/netI     0.0365
_diffrn_reflns_theta_min     2.07
_diffrn_reflns_theta_max     27.04
_diffrn_reflns_theta_full     25.00
_diffrn_measured_fraction_theta_max     0.920
_diffrn_measured_fraction_theta_full     0.993
_diffrn_reflns_limit_h_min     -7
_diffrn_reflns_limit_h_max     7
_diffrn_reflns_limit_k_min     -22
_diffrn_reflns_limit_k_max     24
_diffrn_reflns_limit_l_min     -10
_diffrn_reflns_limit_l_max     5
_diffrn_standards_number     0
_diffrn_standards_interval_count     .
_diffrn_standards_interval_time     .
_diffrn_standards_decay_%     0
_refine_special_details
;
Refinement of <i>F</i>^2^ against ALL reflections. The weighted <i>R</i>-factor
<i>wR</i> and goodness of fit <i>S</i> are based on <i>F</i>^2^, conventional
<i>R</i>-factors <i>R</i> are based on <i>F</i>, with <i>F</i> set to zero for
negative <i>F</i>^2^. The threshold expression of <i>F</i>^2^ >
2\s(<i>F</i>^2^) is used only for calculating <i>R</i>-factors(gt) <i>etc</i>.
and is not relevant to the choice of reflections for refinement.
<i>R</i>-factors based on <i>F</i>^2^ are statistically about twice as large
as those based on <i>F</i>, and <i>R</i>-factors based on ALL data will be
even larger.
;
_reflns_number_total     3626
_reflns_number_gt     3410
_reflns_threshold_expression     I>2\s(I)
_refine_ls_structure_factor_coef     Fsqd
_refine_ls_matrix_type     full
_refine_ls_R_factor_all     0.0221
_refine_ls_R_factor_gt     0.0192
_refine_ls_wR_factor_gt     0.0362
_refine_ls_wR_factor_ref     0.0370
_refine_ls_goodness_of_fit_ref     0.995
_refine_ls_restrained_S_all     0.995
_refine_ls_number_reflns     3626
_refine_ls_number_parameters     231
_refine_ls_number_restraints     1
_refine_ls_hydrogen_treatment     constr
_refine_ls_weighting_scheme     calc
_refine_ls_weighting_details
                    'w = 1/[\s^2^(Fo^2^)+(0.0116P)^2^] where P=(Fo^2^+2Fc^2^)/3'
_atom_sites_solution_hydrogens     geom
_atom_sites_solution_primary     direct
_atom_sites_solution_secondary     difmap
_refine_ls_shift/su_max     0.001
_refine_ls_shift/su_mean     0.000
_refine_diff_density_max     0.858
_refine_diff_density_min     -0.593
_refine_ls_extinction_method     none
_refine_ls_extinction_coef     ?
_refine_ls_abs_structure_details     'Flack (1983), with 1544 Friedel pairs'
_refine_ls_abs_structure_Flack     0.412(7)
loop_
    _atom_type_symbol
    _atom_type_description
    _atom_type_scat_dispersion_real
    _atom_type_scat_dispersion_imag
    _atom_type_scat_source
    'C' 'C' 0.0033 0.0016
                         'International Tables Vol C Tables 4.2.6.8 and 6.1.1.4'
    'H' 'H' 0.0000 0.0000
                         'International Tables Vol C Tables 4.2.6.8 and 6.1.1.4'
    'N' 'N' 0.0061 0.0033
                         'International Tables Vol C Tables 4.2.6.8 and 6.1.1.4'
    'Bi' 'Bi' -4.1077 10.2566
                         'International Tables Vol C Tables 4.2.6.8 and 6.1.1.4'
_computing_data_collection     'APEX2 (Bruker, 2005)'
_computing_cell_refinement     'SAINT (Bruker, 2005)'
_computing_data_reduction     'SAINT (Bruker, 2005)'
_computing_structure_solution     'SHELXS97 (Sheldrick, 2008)'
_computing_structure_refinement     'SHELXL97 (Sheldrick, 2008)'
_computing_molecular_graphics     'ORTEP-3 for Windows (Farrugia, 1997)'
_computing_publication_material     'WinGX (Farrugia, 1999)'
loop_
    _atom_site_type_symbol
    _atom_site_label
    _atom_site_fract_x
    _atom_site_fract_y
    _atom_site_fract_z
    _atom_site_U_iso_or_equiv
    _atom_site_adp_type
    _atom_site_calc_flag
    _atom_site_refinement_flags
    _atom_site_occupancy
    _atom_site_disorder_assembly
    _atom_site_disorder_group
    C C1 0.6751(8) 0.6439(2) 0.4839(6) 0.0163(10) Uani d . 1 . .
    C C2 0.8412(8) 0.6254(3) 0.5966(6) 0.0230(12) Uani d . 1 . .
    C C3 0.8193(8) 0.5693(3) 0.6955(6) 0.0232(12) Uani d . 1 . .
    C C4 0.6268(8) 0.5298(2) 0.6864(6) 0.0204(11) Uani d . 1 . .
    C C5 0.4595(8) 0.5495(2) 0.5785(6) 0.0216(11) Uani d . 1 . .
    C C6 0.4845(8) 0.6055(2) 0.4787(6) 0.0199(11) Uani d . 1 . .
    C C7 0.6102(9) 0.4657(2) 0.7843(6) 0.0261(12) Uani d . 1 . .
    C C8 0.9474(8) 0.7916(2) 0.4269(6) 0.0169(11) Uani d . 1 . .
    C C9 0.8880(8) 0.8577(2) 0.4634(6) 0.0181(11) Uani d . 1 . .
    C C10 1.0307(8) 0.9002(2) 0.5535(6) 0.0185(11) Uani d . 1 . .
    C C11 1.2387(8) 0.8775(2) 0.6077(6) 0.0158(10) Uani d . 1 . .
    C C12 1.2973(8) 0.8115(2) 0.5681(6) 0.0190(11) Uani d . 1 . .
    C C13 1.1561(8) 0.7696(2) 0.4794(6) 0.0176(11) Uani d . 1 . .
    C C14 1.3902(8) 0.9223(2) 0.7087(6) 0.0240(12) Uani d . 1 . .
    C C15 0.9686(7) 0.6605(2) 0.1743(5) 0.0134(10) Uani d . 1 . .
    C C16 0.9732(8) 0.5895(2) 0.2016(6) 0.0197(11) Uani d . 1 . .
    C C17 1.1305(9) 0.5485(3) 0.1324(6) 0.0248(12) Uani d . 1 . .
    C C18 1.2779(9) 0.5775(3) 0.0349(7) 0.0286(13) Uani d . 1 . .
    C C19 1.2694(8) 0.6474(3) 0.0021(6) 0.0220(11) Uani d . 1 . .
    C C20 1.1185(18) 0.6885(5) 0.0734(12) 0.019(2) Uani d . 1 . .
    C C21 1.1160(17) 0.7642(5) 0.0378(11) 0.0148(19) Uani d . 1 . .
    C C22 0.9016(9) 0.8666(2) 0.0186(6) 0.0234(12) Uani d . 1 . .
    C C23 0.7809(8) 0.7669(2) -0.1263(6) 0.0248(12) Uani d . 1 . .
    N N1 0.8969(6) 0.79253(18) 0.0204(5) 0.0154(9) Uani d . 1 . .
    Bi Bi1 0.70642(2) 0.72364(2) 0.286635(16) 0.01465(4) Uani d . 1 . .
    H H2 0.9692 0.6512 0.6057 0.028 Uiso calc R 1 . .
    H H3 0.9333 0.5577 0.7687 0.028 Uiso calc R 1 . .
    H H5 0.3285 0.5251 0.5724 0.026 Uiso calc R 1 . .
    H H6 0.3698 0.6174 0.4065 0.024 Uiso calc R 1 . .
    H H7A 0.6739 0.4284 0.7290 0.039 Uiso calc R 1 . .
    H H7B 0.4586 0.4560 0.8001 0.039 Uiso calc R 1 . .
    H H7C 0.6874 0.4719 0.8863 0.039 Uiso calc R 1 . .
    H H9 0.7511 0.8741 0.4273 0.022 Uiso calc R 1 . .
    H H10 0.9866 0.9442 0.5778 0.022 Uiso calc R 1 . .
    H H12 1.4351 0.7952 0.6022 0.023 Uiso calc R 1 . .
    H H13 1.2011 0.7258 0.4542 0.021 Uiso calc R 1 . .
    H H14A 1.3614 0.9164 0.8195 0.036 Uiso calc R 1 . .
    H H14B 1.3662 0.9691 0.6790 0.036 Uiso calc R 1 . .
    H H14C 1.5398 0.9102 0.6922 0.036 Uiso calc R 1 . .
    H H16 0.8711 0.5698 0.2661 0.024 Uiso calc R 1 . .
    H H17 1.1347 0.5019 0.1524 0.030 Uiso calc R 1 . .
    H H18 1.3842 0.5506 -0.0097 0.034 Uiso calc R 1 . .
    H H19 1.3657 0.6663 -0.0680 0.026 Uiso calc R 1 . .
    H H21A 1.1975 0.7878 0.1237 0.018 Uiso calc R 1 . .
    H H21B 1.1904 0.7721 -0.0600 0.018 Uiso calc R 1 . .
    H H22A 0.9813 0.8819 -0.0705 0.035 Uiso calc R 1 . .
    H H22B 0.9724 0.8829 0.1163 0.035 Uiso calc R 1 . .
    H H22C 0.7541 0.8837 0.0086 0.035 Uiso calc R 1 . .
    H H23A 0.8557 0.7820 -0.2180 0.037 Uiso calc R 1 . .
    H H23B 0.6332 0.7840 -0.1326 0.037 Uiso calc R 1 . .
    H H23C 0.7782 0.7180 -0.1241 0.037 Uiso calc R 1 . .
loop_
    _atom_site_aniso_label
    _atom_site_aniso_U_11
    _atom_site_aniso_U_22
    _atom_site_aniso_U_33
    _atom_site_aniso_U_12
    _atom_site_aniso_U_13
    _atom_site_aniso_U_23
    C1 0.019(3) 0.015(2) 0.015(3) 0.001(2) 0.003(2) 0.000(2)
    C2 0.019(3) 0.030(3) 0.019(3) -0.007(2) 0.002(2) -0.002(2)
    C3 0.024(3) 0.028(3) 0.018(3) 0.005(2) -0.002(2) 0.004(2)
    C4 0.021(3) 0.022(3) 0.018(3) 0.004(2) 0.007(2) 0.001(2)
    C5 0.018(3) 0.021(3) 0.027(3) -0.006(2) 0.007(2) 0.001(2)
    C6 0.017(3) 0.019(3) 0.024(3) 0.004(2) -0.001(2) 0.002(2)
    C7 0.034(3) 0.018(3) 0.026(3) 0.002(2) 0.009(3) 0.002(2)
    C8 0.020(3) 0.014(2) 0.017(3) -0.0034(19) 0.004(2) -0.0005(19)
    C9 0.020(3) 0.015(2) 0.019(3) 0.002(2) -0.001(2) 0.001(2)
    C10 0.027(3) 0.014(2) 0.016(3) 0.001(2) 0.007(2) 0.000(2)
    C11 0.020(3) 0.016(2) 0.011(3) -0.005(2) 0.002(2) 0.0015(19)
    C12 0.017(3) 0.021(3) 0.019(3) 0.003(2) -0.001(2) 0.002(2)
    C13 0.022(3) 0.015(2) 0.016(3) 0.000(2) 0.004(2) -0.0033(19)
    C14 0.025(3) 0.023(3) 0.024(3) -0.005(2) 0.004(2) -0.006(2)
    C15 0.013(2) 0.015(2) 0.013(3) 0.0007(19) 0.001(2) -0.0001(19)
    C16 0.026(3) 0.017(3) 0.015(3) -0.004(2) -0.004(2) -0.002(2)
    C17 0.031(3) 0.017(3) 0.026(3) 0.003(2) -0.005(3) -0.003(2)
    C18 0.025(3) 0.031(3) 0.030(3) 0.006(2) 0.001(3) -0.011(2)
    C19 0.021(3) 0.026(3) 0.019(3) -0.006(2) 0.002(2) -0.002(2)
    C20 0.017(4) 0.020(4) 0.020(5) 0.000(3) -0.012(3) -0.004(3)
    C21 0.013(4) 0.017(4) 0.015(4) 0.000(3) 0.007(3) -0.001(3)
    C22 0.032(3) 0.019(3) 0.019(3) -0.001(2) 0.004(2) 0.006(2)
    C23 0.027(3) 0.025(3) 0.022(3) 0.004(2) 0.001(2) 0.006(2)
    N1 0.013(2) 0.016(2) 0.017(2) -0.0011(16) 0.0037(17) 0.0023(16)
    Bi1 0.01336(7) 0.01541(7) 0.01517(7) 0.0000(2) 0.00051(5) -0.0003(2)
_geom_special_details
;
All s.u.'s (except the s.u. in the dihedral angle between two l.s. planes) are
estimated using the full covariance matrix. The cell s.u.'s are taken into
account individually in the estimation of s.u.'s in distances, angles and
torsion angles; correlations between s.u.'s in cell parameters are only used
when they are defined by crystal symmetry. An approximate (isotropic)
treatment of cell s.u.'s is used for estimating s.u.'s involving l.s. planes.
;
loop_
    _geom_bond_atom_site_label_1
    _geom_bond_atom_site_label_2
    _geom_bond_site_symmetry_2
    _geom_bond_distance
    _geom_bond_publ_flag
    C1 C6 . 1.384(6) ?
    C1 C2 . 1.394(6) ?
    C1 Bi1 . 2.291(5) y
    C2 C3 . 1.389(7) ?
    C2 H2 . 0.9300 ?
    C3 C4 . 1.405(7) ?
    C3 H3 . 0.9300 ?
    C4 C5 . 1.381(7) ?
    C4 C7 . 1.509(7) ?
    C5 C6 . 1.394(7) ?
    C5 H5 . 0.9300 ?
    C6 H6 . 0.9300 ?
    C7 H7A . 0.9600 ?
    C7 H7B . 0.9600 ?
    C7 H7C . 0.9600 ?
    C8 C9 . 1.386(6) ?
    C8 C13 . 1.393(6) ?
    C8 Bi1 . 2.265(5) y
    C9 C10 . 1.397(6) ?
    C9 H9 . 0.9300 ?
    C10 C11 . 1.397(6) ?
    C10 H10 . 0.9300 ?
    C11 C12 . 1.388(6) ?
    C11 C14 . 1.503(6) ?
    C12 C13 . 1.379(6) ?
    C12 H12 . 0.9300 ?
    C13 H13 . 0.9300 ?
    C14 H14A . 0.9600 ?
    C14 H14B . 0.9600 ?
    C14 H14C . 0.9600 ?
    C15 C20 . 1.391(12) ?
    C15 C16 . 1.412(6) ?
    C15 Bi1 . 2.267(5) y
    C16 C17 . 1.401(7) ?
    C16 H16 . 0.9300 ?
    C17 C18 . 1.370(7) ?
    C17 H17 . 0.9300 ?
    C18 C19 . 1.400(7) ?
    C18 H18 . 0.9300 ?
    C19 C20 . 1.383(11) ?
    C19 H19 . 0.9300 ?
    C20 C21 . 1.515(7) ?
    C21 N1 . 1.448(10) ?
    C21 H21A . 0.9700 ?
    C21 H21B . 0.9700 ?
    C22 N1 . 1.454(6) ?
    C22 H22A . 0.9600 ?
    C22 H22B . 0.9600 ?
    C22 H22C . 0.9600 ?
    C23 N1 . 1.473(6) ?
    C23 H23A . 0.9600 ?
    C23 H23B . 0.9600 ?
    C23 H23C . 0.9600 ?
    N1 Bi1 . 2.902(4) y
loop_
    _geom_angle_atom_site_label_1
    _geom_angle_atom_site_label_2
    _geom_angle_atom_site_label_3
    _geom_angle_site_symmetry_1
    _geom_angle_site_symmetry_3
    _geom_angle
    _geom_angle_publ_flag
    C6 C1 C2 . . 117.3(4) ?
    C6 C1 Bi1 . . 116.8(3) ?
    C2 C1 Bi1 . . 125.4(4) ?
    C3 C2 C1 . . 121.3(5) ?
    C3 C2 H2 . . 119.4 ?
    C1 C2 H2 . . 119.4 ?
    C2 C3 C4 . . 120.8(5) ?
    C2 C3 H3 . . 119.6 ?
    C4 C3 H3 . . 119.6 ?
    C5 C4 C3 . . 117.9(5) ?
    C5 C4 C7 . . 121.3(5) ?
    C3 C4 C7 . . 120.7(4) ?
    C4 C5 C6 . . 120.7(5) ?
    C4 C5 H5 . . 119.6 ?
    C6 C5 H5 . . 119.6 ?
    C1 C6 C5 . . 122.0(4) ?
    C1 C6 H6 . . 119.0 ?
    C5 C6 H6 . . 119.0 ?
    C4 C7 H7A . . 109.5 ?
    C4 C7 H7B . . 109.5 ?
    H7A C7 H7B . . 109.5 ?
    C4 C7 H7C . . 109.5 ?
    H7A C7 H7C . . 109.5 ?
    H7B C7 H7C . . 109.5 ?
    C9 C8 C13 . . 117.8(4) ?
    C9 C8 Bi1 . . 119.7(3) ?
    C13 C8 Bi1 . . 122.5(3) ?
    C8 C9 C10 . . 121.0(4) ?
    C8 C9 H9 . . 119.5 ?
    C10 C9 H9 . . 119.5 ?
    C9 C10 C11 . . 120.9(4) ?
    C9 C10 H10 . . 119.6 ?
    C11 C10 H10 . . 119.6 ?
    C12 C11 C10 . . 117.4(4) ?
    C12 C11 C14 . . 121.5(4) ?
    C10 C11 C14 . . 121.0(4) ?
    C13 C12 C11 . . 121.6(4) ?
    C13 C12 H12 . . 119.2 ?
    C11 C12 H12 . . 119.2 ?
    C12 C13 C8 . . 121.3(4) ?
    C12 C13 H13 . . 119.4 ?
    C8 C13 H13 . . 119.4 ?
    C11 C14 H14A . . 109.5 ?
    C11 C14 H14B . . 109.5 ?
    H14A C14 H14B . . 109.5 ?
    C11 C14 H14C . . 109.5 ?
    H14A C14 H14C . . 109.5 ?
    H14B C14 H14C . . 109.5 ?
    C20 C15 C16 . . 118.7(6) ?
    C20 C15 Bi1 . . 122.5(5) ?
    C16 C15 Bi1 . . 118.8(4) ?
    C17 C16 C15 . . 120.5(5) ?
    C17 C16 H16 . . 119.7 ?
    C15 C16 H16 . . 119.7 ?
    C18 C17 C16 . . 119.6(5) ?
    C18 C17 H17 . . 120.2 ?
    C16 C17 H17 . . 120.2 ?
    C17 C18 C19 . . 120.3(5) ?
    C17 C18 H18 . . 119.8 ?
    C19 C18 H18 . . 119.8 ?
    C20 C19 C18 . . 120.4(6) ?
    C20 C19 H19 . . 119.8 ?
    C18 C19 H19 . . 119.8 ?
    C19 C20 C15 . . 120.4(8) ?
    C19 C20 C21 . . 119.1(11) ?
    C15 C20 C21 . . 120.5(10) ?
    N1 C21 C20 . . 113.4(10) ?
    N1 C21 H21A . . 108.9 ?
    C20 C21 H21A . . 108.9 ?
    N1 C21 H21B . . 108.9 ?
    C20 C21 H21B . . 108.9 ?
    H21A C21 H21B . . 107.7 ?
    N1 C22 H22A . . 109.5 ?
    N1 C22 H22B . . 109.5 ?
    H22A C22 H22B . . 109.5 ?
    N1 C22 H22C . . 109.5 ?
    H22A C22 H22C . . 109.5 ?
    H22B C22 H22C . . 109.5 ?
    N1 C23 H23A . . 109.5 ?
    N1 C23 H23B . . 109.5 ?
    H23A C23 H23B . . 109.5 ?
    N1 C23 H23C . . 109.5 ?
    H23A C23 H23C . . 109.5 ?
    H23B C23 H23C . . 109.5 ?
    C21 N1 C22 . . 111.6(5) ?
    C21 N1 C23 . . 110.6(5) ?
    C22 N1 C23 . . 110.0(4) ?
    C21 N1 Bi1 . . 98.6(4) ?
    C22 N1 Bi1 . . 118.9(3) ?
    C23 N1 Bi1 . . 106.7(3) ?
    C1 Bi1 C8 . . 96.07(16) y
    C1 Bi1 C15 . . 90.74(16) y
    C1 Bi1 N1 . . 157.55(14) y
    C8 Bi1 C15 . . 94.85(17) y
    C8 Bi1 N1 . . 81.26(14) y
    C15 Bi1 N1 . . 67.43(13) y
data_global
_journal_date_recd_electronic     2010-10-04
_journal_date_accepted     2010-10-26
_journal_name_full     'Acta Crystallographica, Section E'
_journal_year     2011
_journal_volume     67
_journal_issue      1
_journal_page_first     m25
_journal_page_last     m25
_journal_paper_category     QM
_journal_coeditor_code     SI2298
_publ_contact_author_name     'Jyoji Kurita'
_publ_contact_author_address
;
Faculty of Pharmaceutical Sciences
Hokuriku University
Kanagawa-machi
Kanazawa 920-1181
Japan
;
_publ_contact_author_email     j-kurita@hokuriku-u.ac.jp
_publ_contact_author_fax     0-00-00
_publ_contact_author_phone     0-00-00
_publ_section_title
;
{2-[(Dimethylamino)methyl]phenyl}bis(4-methylphenyl)bismuthane
;
loop_
    _publ_author_name
    _publ_author_footnote
    _publ_author_address
    'Kawahata, Masatoshi' .
;
Faculty of Pharmaceutical Sciences at Kagawa Campus
Tokushima Bunri University
Shido
Sanuki 769-2193
Japan
;
    'Yasuike, Shuji'
;
Also at: Organization for Frontier Research in Preventive Pharmaceutical
Sciences, Hokuriku University.
;
;
Faculty of Pharmaceutical Sciences
Hokuriku University
Kanagawa-machi
Kanazawa 920-1181
Japan
;
    'Kinebuchi, Izumi' .
;
Faculty of Pharmaceutical Sciences
Hokuriku University
Kanagawa-machi
Kanazawa 920-1181
Japan
;
    'Yamaguchi, Kentaro' .
;
Faculty of Pharmaceutical Sciences at Kagawa Campus
Tokushima Bunri University
Shido
Sanuki 769-2193
Japan
;
    'Kurita, Jyoji' .
;
Faculty of Pharmaceutical Sciences
Hokuriku University
Kanagawa-machi
Kanazawa 920-1181
Japan
;
