# Supplementary material for: {2-[(Dimethyl­amino)­meth­yl]phen­yl}bis­(4-methyl­phen­yl)bis­muthane
Source: Acta Crystallogr Sect E Struct Rep Online. 2010 Dec 4;67(Pt 1):m25. doi: 10.1107/S1600536810043655 (PMC3050329; doi:10.1107/S1600536810043655)
Supplement: Supplementary file 2 [file e-67-00m25-Isup2.hkl]

#
# h,k,l, Fc-squared, Fo-squared, sigma(Fo-squared) and status flag
#
data_I
_shelx_title ' a1008021kwh in P2(1)'
_shelx_refln_list_code          4
_shelx_F_calc_maximum      178.78
_exptl_crystal_F_000       508.00
_reflns_d_resolution_high  0.7816
 
loop_
 _symmetry_equiv_pos_as_xyz
 'x, y, z'
 '-x, y+1/2, -z'
 
_cell_length_a     6.0991
_cell_length_b    19.6299
_cell_length_c     8.3699
_cell_angle_alpha  90.000
_cell_angle_beta   93.073
_cell_angle_gamma  90.000
 
_shelx_F_squared_multiplier     1.000
 
loop_
 _refln_index_h
 _refln_index_k
 _refln_index_l
 _refln_F_squared_calc
 _refln_F_squared_meas
 _refln_F_squared_sigma
 _refln_observed_status
   4 -19   0     2225.33     2399.08    147.77 o
   4 -18   0     1290.65     1515.05    119.52 o
   3 -17   0     2921.58     3032.38    144.20 o
   4 -17   0     4140.08     4299.96    185.12 o
   5 -17   0      223.13      276.38     80.22 o
   3 -16   0     4020.58     3790.39    157.84 o
   4 -16   0      964.80      995.75     99.38 o
   5 -16   0     3075.16     2919.36    168.88 o
   2 -15   0      898.03      963.92     76.00 o
   3 -15   0     1119.62     1146.44     90.29 o
   4 -15   0     5334.13     5270.37    200.38 o
   5 -15   0      197.64      227.99     69.83 o
   2 -14   0     6508.38     6455.13    183.17 o
   3 -14   0     5451.22     5567.54    185.77 o
   4 -14   0     1699.57     1589.75    111.40 o
   5 -14   0     4373.77     4228.51    191.29 o
   2 -13   0      862.64      911.31     70.15 o
   3 -13   0     1338.65     1373.45     91.91 o
   4 -13   0     5043.30     4943.65    186.42 o
   5 -13   0       44.25       22.08     50.66 o
   6 -13   0     3733.61     3563.38    190.64 o
   2 -12   0     8150.61     8215.39    206.23 o
   3 -12   0     5831.46     5643.21    180.90 o
   4 -12   0     2097.66     2124.65    121.14 o
   5 -12   0     4675.31     4586.45    131.60 o
   6 -12   0       34.48       87.59     43.53 o
   1 -11   0    10773.61    10721.64    222.79 o
   2 -11   0     3207.40     3080.02     78.52 o
   3 -11   0     4379.90     4071.32    149.07 o
   4 -11   0     4676.52     4783.58    120.66 o
   5 -11   0       13.63       -6.26     39.46 o
   6 -11   0     4018.98     4003.84    130.39 o
   1 -10   0     4043.60     4249.37     87.22 o
   2 -10   0     7794.75     7662.24    130.81 o
   3 -10   0     6426.25     6277.08    126.66 o
   4 -10   0     1495.74     1500.29     76.16 o
   5 -10   0     5053.49     4849.05    425.29 o
   6 -10   0      113.27      141.85     44.72 o
   7 -10   0     2378.47     2487.41    149.07 o
   1  -9   0    14094.15    13961.73    191.02 o
   2  -9   0     2584.82     2516.84     64.92 o
   3  -9   0     4886.16     4833.57    106.06 o
   4  -9   0     5153.55     5038.34    122.76 o
   5  -9   0      176.52      178.19     45.14 o
   6  -9   0     5355.97     5194.76    144.72 o
   7  -9   0      241.77      171.48     68.85 o
   1  -8   0     2293.64     2364.57     57.26 o
   2  -8   0     9864.29     9815.43    119.21 o
   3  -8   0     4716.38     4416.75     99.09 o
   4  -8   0     2134.46     2021.10     74.92 o
   5  -8   0     6099.27     5800.30    289.21 o
   6  -8   0       29.79       48.28     37.59 o
   7  -8   0     2714.85     2585.90    110.09 o
   1  -7   0    16348.77    16452.83    207.92 o
   2  -7   0     3439.56     3426.51     71.68 o
   3  -7   0     5159.61     5015.80    104.34 o
   4  -7   0     6043.28     5878.74    126.67 o
   5  -7   0       98.88      117.35     34.12 o
   6  -7   0     5060.27     5238.27    140.47 o
   7  -7   0      240.00      298.55     55.37 o
   0  -6   0    20187.58    20247.80    365.04 o
   1  -6   0      784.32      803.98     32.49 o
   2  -6   0    10124.93     9921.88    113.70 o
   3  -6   0     4534.86     4530.64    117.89 o
   4  -6   0     2169.29     2107.55     85.58 o
   5  -6   0     5544.65     5378.24    163.20 o
   6  -6   0       28.87       11.47     34.57 o
   7  -6   0     2871.71     3148.42    224.25 o
   1  -5   0    12725.96    13012.25    162.93 o
   2  -5   0     8825.93     9215.58    104.47 o
   3  -5   0    10763.21    10682.80    123.84 o
   4  -5   0     7077.15     6798.17    133.62 o
   5  -5   0      475.78      525.17     47.03 o
   6  -5   0     5135.97     5213.10    279.63 o
   7  -5   0      360.97      353.21     54.17 o
   0  -4   0     8530.14     8675.91    166.93 o
   1  -4   0     3601.56     3612.53     48.39 o
   2  -4   0    12572.27    12428.32    129.85 o
   3  -4   0     8020.28     7865.62     96.33 o
   4  -4   0     1242.67     1293.20     64.30 o
   5  -4   0     5300.74     5078.27    122.72 o
   6  -4   0        6.13       26.37     33.13 o
   7  -4   0     2889.51     3098.42    112.08 o
   1  -3   0    20229.80    20644.10    189.53 o
   2  -3   0    10368.79    10403.50    135.29 o
   3  -3   0     8417.03     8335.86    101.10 o
   4  -3   0     7918.73     7906.03    142.72 o
   5  -3   0     1078.41     1124.56     60.52 o
   6  -3   0     4830.44     5020.87    128.74 o
   7  -3   0      758.52      703.16     63.44 o
   0  -2   0    28913.60    29359.55    461.82 o
   1  -2   0     1236.18     1290.51     31.24 o
   2  -2   0    16803.54    16960.25    166.55 o
   3  -2   0     5319.41     5052.35     73.93 o
   4  -2   0     2374.58     2396.20    127.63 o
   5  -2   0     9106.65     9151.71    167.37 o
   6  -2   0      234.34      155.05     38.24 o
   7  -2   0     3541.25     3660.16    177.65 o
   1  -1   0    19291.56    19351.30    211.11 o
   2  -1   0     3329.19     3234.52     96.96 o
   3  -1   0     4546.21     4350.16     68.42 o
   4  -1   0     9695.85     9732.54    158.30 o
   5  -1   0      372.24      358.85     42.54 o
   6  -1   0     3658.05     3859.07    111.79 o
   1   0   0      213.04      233.02     14.23 o
   2   0   0    13578.12    13371.66    167.20 o
   3   0   0     6913.63     6952.10    115.04 o
   4   0   0     1262.27     1270.23     52.87 o
   5   0   0     8706.34     8696.10    195.35 o
   6   0   0       28.63       37.67     30.74 o
   1   1   0    19062.94    19332.27    287.42 o
   2   1   0     3136.65     3156.16    115.13 o
   3   1   0     4533.00     4408.61     85.58 o
   4   1   0     9717.52     9639.13    176.03 o
   5   1   0      389.40      365.77     38.19 o
   6   1   0     3849.53     3910.50    108.86 o
   0   2   0    28782.98    27872.43    431.29 o
   1   2   0     1109.82     1147.74     35.72 o
   2   2   0    16833.19    16866.94    273.78 o
   3   2   0     5326.43     5245.72     93.42 o
   4   2   0     2323.60     2196.31     66.40 o
   5   2   0     9136.72     9108.21    160.57 o
   6   2   0      223.37      130.88     50.66 o
   1   3   0    20390.36    20887.60    308.21 o
   2   3   0    10442.04    10419.28    181.87 o
   3   3   0     8289.79     8246.72    124.89 o
   4   3   0     7949.86     8009.13    135.31 o
   5   3   0     1093.60     1132.82     77.62 o
   6   3   0     4804.22     5034.59    165.96 o
   0   4   0     8812.23     8747.04    143.87 o
   1   4   0     3575.90     3541.29     75.35 o
   2   4   0    12662.29    12168.82    209.48 o
   3   4   0     7793.45     7679.20    118.63 o
   4   4   0     1177.69     1151.75     60.73 o
   5   4   0     5366.83     5520.77    164.01 o
   6   4   0        5.58        0.32     36.70 o
   1   5   0    12599.55    12782.31    209.80 o
   2   5   0     8740.60     9002.96    167.26 o
   3   5   0    10874.09    10987.30    206.88 o
   4   5   0     7069.84     6920.96    120.89 o
   5   5   0      493.85      599.20     62.68 o
   0   6   0    20669.74    20871.03    318.60 o
   1   6   0      784.09      879.74     28.94 o
   2   6   0    10093.75     9892.83    180.90 o
   3   6   0     4456.39     4426.94    114.32 o
   4   6   0     2194.58     2195.29     63.69 o
   5   6   0     5475.16     5625.99    167.58 o
   1   7   0    16468.05    16290.35    212.56 o
   2   7   0     3463.76     3549.09     90.94 o
   3   7   0     5179.44     5037.51    124.71 o
   4   7   0     6032.07     6133.61    154.59 o
   5   7   0       97.92      134.13     42.87 o
   0   8   0     7013.64     6583.74    135.10 o
   1   8   0     2251.09     2318.13     51.72 o
   2   8   0     9965.74     9914.91    187.39 o
   3   8   0     4661.84     4520.80    117.89 o
   4   8   0     2144.86     2158.10     87.36 o
   5   8   0     6092.41     6240.78    174.40 o
   1   9   0    14241.01    13916.91    201.52 o
   2   9   0     2655.61     2647.58     60.34 o
   3   9   0     4875.48     4834.85    126.01 o
   4   9   0     5223.08     5201.84    142.90 o
   5   9   0      165.45      145.17     44.17 o
   0  10   0     6440.99     6136.53    138.68 o
   1  10   0     4076.94     4349.65     78.96 o
   2  10   0     7928.48     7730.26    201.84 o
   3  10   0     6390.79     6568.15    155.56 o
   4  10   0     1453.72     1463.41     77.62 o
   5  10   0     5043.35     4971.26    156.54 o
   1  11   0    10732.70    10559.28    149.34 o
   2  11   0     3225.71     3332.56     73.15 o
   3  11   0     4451.72     4372.84     90.41 o
   4  11   0     4631.96     4729.30    140.63 o
   0  12   0    12740.37    12809.26    247.80 o
   1  12   0     1105.78     1171.81     44.15 o
   2  12   0     8184.57     8162.65    131.76 o
   3  12   0     5973.19     6012.74    168.88 o
   4  12   0     2172.10     1969.08     90.94 o
   1  13   0     9672.66     9434.36    221.33 o
   2  13   0      885.73      865.50     42.24 o
   3  13   0     1334.22     1277.67     55.37 o
   4  13   0     4974.09     4930.97    192.26 o
   0  14   0     9962.95    10354.32    224.09 o
   1  14   0      291.51      311.55     30.53 o
   2  14   0     6424.49     6162.12    133.81 o
   3  14   0     5557.32     5420.45    111.99 o
   4  14   0     1754.42     1714.79    128.12 o
   5  14   0     4360.34     4266.18    166.61 o
   6  14   0        4.68       22.08     50.34 o
   1  15   0     9210.02     9083.58    225.23 o
   2  15   0      876.88      888.47     47.25 o
   3  15   0     1054.45     1007.62     61.38 o
   4  15   0     5390.26     5080.26    136.08 o
   5  15   0      196.78      253.32     62.03 o
   0  16   0     8298.63     8309.25    205.25 o
   1  16   0      547.48      614.11     40.98 o
   2  16   0     2444.01     2346.09     73.17 o
   3  16   0     3937.51     4014.84     99.05 o
   4  16   0      934.09      983.40     87.36 o
   5  16   0     3155.43     2914.49    145.50 o
   1  17   0     5938.17     5935.83    120.90 o
   2  17   0     1935.56     1912.60     69.05 o
   3  17   0     2918.24     2849.43     85.67 o
   4  17   0     4139.56     3502.65    153.94 o
   5  17   0      220.72      191.61     66.25 o
   0  18   0     4320.78     4617.58    152.97 o
   1  18   0      328.46      301.46     40.27 o
   2  18   0     2980.51     3052.94     90.61 o
   3  18   0     1499.74     1467.12     66.66 o
   4  18   0     1259.70     1160.40     97.43 o
   1  19   0     4692.17     4739.21    199.57 o
   2  19   0     1315.79     1318.21     82.33 o
   3  19   0     2003.90     1869.11     75.06 o
   4  19   0     2186.04     2035.66    124.71 o
   0  20   0     4472.77     4819.92    166.61 o
   1  20   0      465.43      471.91     44.98 o
   2  20   0     4297.61     4288.04    113.12 o
   3  20   0     1675.58     1707.07    103.93 o
   4  20   0      405.50      349.45     71.45 o
   1  21   0     3430.92     3605.35    105.63 o
   2  21   0      956.57     1025.01     61.74 o
   3  21   0     1602.32     1639.76    115.62 o
   0  22   0     4018.59     4257.74    164.98 o
   1  22   0      148.26      122.98     37.17 o
   2  22   0     2506.95     2539.81     92.25 o
   1  23   0     2496.80     2620.41     96.22 o
   2  23   0     1377.04     1475.53    358.87 o
   0  24   0     3079.81     3048.29    150.37 o
   1  24   0      327.27      418.95     74.05 o
   2  24   0     2169.43     2324.71    131.53 o
  -4 -21   1      289.73      286.45     79.24 o
  -4 -20   1     2316.94     2361.08    151.99 o
  -4 -19   1      295.80      251.37     71.77 o
  -3 -19   1     3002.45     2869.34    146.15 o
  -4 -18   1     3834.82     3771.23    179.60 o
  -3 -18   1     1338.53     1236.40    101.33 o
  -5 -17   1     2590.54     2626.74    162.39 o
  -4 -17   1      160.71      180.90     62.36 o
  -3 -17   1     4185.37     4291.19    170.83 o
  -2 -17   1     3024.02     3177.55    133.16 o
   5 -17   1     2261.33     2286.71    154.59 o
  -5 -16   1       10.58       24.03     57.48 o
  -4 -16   1     4104.34     3995.00    177.00 o
  -3 -16   1     1195.51     1226.98     95.48 o
  -2 -16   1     1524.88     1511.63     69.45 o
  -1 -16   1     5466.90     5544.15    193.56 o
   4 -16   1     2877.46     2959.31    153.94 o
   5 -16   1      883.24      852.85    104.58 o
  -5 -15   1     4567.68     4130.75    196.49 o
  -4 -15   1      710.49      695.98     85.74 o
  -3 -15   1     5765.11     5530.19    188.37 o
  -2 -15   1     2150.02     2147.60     77.62 o
  -1 -15   1     1333.47     1377.03     95.81 o
   0 -15   1     8197.54     8119.90    237.73 o
   4 -15   1     3304.41     3340.59    160.44 o
   5 -15   1     2301.68     1995.39    139.00 o
  -5 -14   1        2.68       46.77     52.29 o
  -4 -14   1     4374.93     4323.02    178.62 o
  -3 -14   1     1139.07     1178.27     89.96 o
  -2 -14   1     3951.82     4045.47    101.90 o
  -1 -14   1     8471.99     8451.73    305.28 o
   0 -14   1      264.50      238.71     51.64 o
   3 -14   1     3641.17     3830.02    152.32 o
   4 -14   1     4279.57     4236.95    175.38 o
   5 -14   1      700.56      764.86     65.97 o
  -6 -13   1      143.12      210.13     73.72 o
  -5 -13   1     4326.82     3873.21    184.47 o
  -4 -13   1      348.80      275.08     63.65 o
  -3 -13   1     8107.38     8442.08    231.56 o
  -2 -13   1     2732.47     2791.27     80.70 o
  -1 -13   1     3000.25     3057.76     84.28 o
   0 -13   1    10608.17    10440.71    265.34 o
   3 -13   1     2067.10     2199.99    113.67 o
   4 -13   1     1989.51     1926.68     82.43 o
   5 -13   1     2758.18     2806.78    106.82 o
   6 -13   1       44.70       11.06     68.36 o
  -6 -12   1     3460.18     3696.21    190.96 o
  -5 -12   1       28.36      -42.22     42.22 o
  -4 -12   1     6579.55     6597.06    216.95 o
  -3 -12   1     1879.65     1822.29    102.30 o
  -2 -12   1     4771.61     4658.55    103.68 o
  -1 -12   1     8988.44     8955.94    149.22 o
   0 -12   1     1135.64     1118.83     78.92 o
   1 -12   1     9623.67     9340.39    241.95 o
   3 -12   1     6895.79     6924.75    202.33 o
   4 -12   1     3461.37     3406.16    104.78 o
   5 -12   1      987.62     1103.53    128.77 o
   6 -12   1     3752.66     3787.72    130.76 o
  -6 -11   1      186.86      167.91     71.45 o
  -5 -11   1     4603.89     4849.47    198.11 o
  -4 -11   1      713.92      711.25     79.89 o
  -3 -11   1     6059.31     5977.72    185.44 o
  -2 -11   1     6908.92     6951.14    128.95 o
  -1 -11   1     2968.62     2965.72     74.12 o
   0 -11   1     7840.09     7711.02    202.33 o
   1 -11   1      408.79      508.59     55.54 o
   2 -11   1    10885.66    10925.59    245.85 o
   3 -11   1     1595.76     1598.51     65.10 o
   4 -11   1     2483.87     2495.15     96.46 o
   5 -11   1     4653.73     4404.19    159.62 o
   6 -11   1       53.11       53.61     41.62 o
  -7 -10   1      766.43      835.31     99.38 o
  -6 -10   1     3736.57     3744.41    123.88 o
  -5 -10   1      150.62      157.27     48.55 o
  -4 -10   1     5637.00     5689.97    193.24 o
  -3 -10   1     2027.57     1796.63     98.41 o
  -2 -10   1     6021.06     6105.25    115.72 o
  -1 -10   1    11136.24    11043.26    195.35 o
   0 -10   1     2961.89     3199.31    113.34 o
   1 -10   1    13379.56    13367.87    293.27 o
   2 -10   1     1331.68     1240.49     76.97 o
   3 -10   1     6915.11     6716.23    133.57 o
   4 -10   1     3971.51     3891.38    285.31 o
   5 -10   1     1094.70     1030.71     66.84 o
   6 -10   1     3898.48     3792.83    126.64 o
  -7  -9   1     1695.77     1911.27    128.28 o
  -6  -9   1      265.61      263.52     49.01 o
  -5  -9   1     5419.04     5459.25    136.14 o
  -4  -9   1     1097.49     1053.01     57.57 o
  -3  -9   1     6410.90     6073.53    179.60 o
  -2  -9   1     8048.78     7993.39    252.51 o
  -1  -9   1     5087.50     5222.63     96.88 o
   0  -9   1    14337.92    14338.82    189.30 o
   1  -9   1      226.12      209.80     36.70 o
   2  -9   1     9911.61     9469.68    149.04 o
   3  -9   1     3043.34     3114.95    181.38 o
   4  -9   1     3172.49     3131.84     94.68 o
   5  -9   1     3919.11     3792.42    114.72 o
   6  -9   1       90.12       96.52     42.16 o
  -7  -8   1      760.85      855.12    113.34 o
  -6  -8   1     4760.39     4833.79    135.34 o
  -5  -8   1      171.00      155.99     36.69 o
  -4  -8   1     6934.50     7125.13    142.68 o
  -3  -8   1     5108.43     5101.85    102.17 o
  -2  -8   1     5773.47     5939.62    107.21 o
  -1  -8   1    12713.66    13006.71    178.19 o
   0  -8   1     1112.76     1157.96     37.73 o
   1  -8   1    13345.32    12857.33    273.46 o
   2  -8   1      598.87      666.40     36.95 o
   3  -8   1     5392.44     5392.25    112.49 o
   4  -8   1     5032.71     4958.51    119.00 o
   5  -8   1     1197.42     1324.50     72.04 o
   6  -8   1     3996.84     4069.47    127.41 o
   7  -8   1       26.63       40.32     42.17 o
  -7  -7   1     2688.12     2942.74    176.03 o
  -6  -7   1      668.55      583.39     56.83 o
  -5  -7   1     5608.45     5449.92    132.39 o
  -4  -7   1      373.75      408.69     39.22 o
  -3  -7   1     9062.13     8989.90    117.59 o
  -2  -7   1     7952.17     8115.65    156.38 o
  -1  -7   1     4490.94     4650.69     83.71 o
   0  -7   1    17335.46    17550.65    216.30 o
   1  -7   1      531.42      621.83     36.21 o
   2  -7   1    10784.53    10445.10    165.80 o
   3  -7   1     4275.16     4444.10     99.09 o
   4  -7   1     2933.25     3076.27    133.32 o
   5  -7   1     5903.28     6079.43    150.21 o
   6  -7   1      230.00      181.71     44.09 o
   7  -7   1     2889.06     3167.85    281.41 o
  -7  -6   1      733.04      879.48    112.70 o
  -6  -6   1     5206.40     5150.62    142.74 o
  -5  -6   1       35.34       98.27     33.45 o
  -4  -6   1     8547.91     8394.78    153.16 o
  -3  -6   1     3392.19     3329.86     61.70 o
  -2  -6   1     7808.97     7918.94    123.84 o
  -1  -6   1    12254.34    12485.47    164.82 o
   0  -6   1      789.88      811.41     29.56 o
   1  -6   1    17264.62    16855.46    212.23 o
   2  -6   1     3231.65     3275.56     72.55 o
   3  -6   1     7404.21     7479.20    130.75 o
   4  -6   1     3720.32     3508.72    128.61 o
   5  -6   1      885.86      951.24     59.98 o
   6  -6   1     3659.58     3709.99    116.95 o
   7  -6   1       49.39       18.49     41.67 o
  -7  -5   1     3329.07     3227.89    175.38 o
  -6  -5   1      787.39      918.37     68.20 o
  -5  -5   1     7471.08     7475.90    153.97 o
  -4  -5   1      479.85      485.28     40.04 o
  -3  -5   1     6212.24     6043.38     86.98 o
  -2  -5   1    10569.23    10630.52    120.68 o
  -1  -5   1     2502.69     2561.09     55.22 o
   0  -5   1    13405.26    13420.73    163.80 o
   1  -5   1      106.07      129.46     16.81 o
   2  -5   1    16378.60    16404.69    209.28 o
   3  -5   1     3306.08     3288.34     80.59 o
   4  -5   1     3771.91     3602.94    148.26 o
   5  -5   1     7065.02     7270.97    152.06 o
   6  -5   1      200.93      223.31     44.54 o
   7  -5   1     3283.15     3124.75    115.97 o
  -7  -4   1     1327.40     1275.05    122.11 o
  -6  -4   1     5320.51     5623.81    138.63 o
  -5  -4   1       26.59       65.21     30.37 o
  -4  -4   1     8496.44     8613.95    151.67 o
  -3  -4   1     2398.41     2420.26     73.04 o
  -2  -4   1     7916.04     7908.41    112.15 o
  -1  -4   1    15985.84    16092.12    196.99 o
   0  -4   1      130.75      161.75     20.46 o
   1  -4   1    14810.34    15261.94    151.44 o
   2  -4   1     1324.40     1393.62     73.56 o
   3  -4   1    11889.39    11730.06    174.29 o
   4  -4   1     4610.86     4316.71    102.87 o
   5  -4   1      698.41      651.25     55.70 o
   6  -4   1     4638.37     4568.57    205.58 o
   7  -4   1       59.93      147.01     44.90 o
  -7  -3   1     2230.41     2356.53    152.32 o
  -6  -3   1      572.16      586.70    138.84 o
  -5  -3   1     8060.25     8145.17    156.84 o
  -4  -3   1      281.27      304.15     32.21 o
  -3  -3   1     8786.12     8711.45    109.90 o
  -2  -3   1     8062.39     8025.79    145.66 o
  -1  -3   1     8969.77     8925.58    243.74 o
   0  -3   1    28663.34    29095.38    255.48 o
   1  -3   1     1941.48     1990.66     36.24 o
   2  -3   1    15440.06    15181.70    193.02 o
   3  -3   1     5509.05     5301.07    187.72 o
   4  -3   1     4264.54     4384.25    100.93 o
   5  -3   1     3935.05     3755.57    103.26 o
   6  -3   1      219.46      183.44     42.13 o
   7  -3   1     3402.54     3413.98    159.14 o
  -7  -2   1     1275.76     1328.63    121.14 o
  -6  -2   1     3604.72     3937.27    139.16 o
  -5  -2   1       26.25       30.37     26.92 o
  -4  -2   1    10653.54    10671.26    226.53 o
  -3  -2   1     2743.44     2691.02     94.16 o
  -2  -2   1    11059.53    11255.00    153.20 o
  -1  -2   1    16221.17    16861.09    291.64 o
   0  -2   1      216.61      240.62     35.08 o
   1  -2   1    23727.46    23995.22    220.06 o
   2  -2   1     2282.67     2209.71     53.42 o
   3  -2   1     9177.24     8894.48    169.53 o
   4  -2   1     6818.65     6868.47    128.82 o
   5  -2   1     1210.13     1277.68     62.42 o
   6  -2   1     5531.01     5647.33    137.56 o
   7  -2   1      184.11      124.06     58.13 o
  -7  -1   1     3198.98     3468.87    175.38 o
  -6  -1   1      663.50      774.58     88.34 o
  -5  -1   1     7089.74     7316.95    238.87 o
  -4  -1   1      309.48      318.35     32.55 o
  -3  -1   1    12052.28    11935.53    161.16 o
  -2  -1   1     5994.17     5849.70     90.16 o
  -1  -1   1     3805.70     3827.89     55.48 o
   0  -1   1    22207.17    22616.14    246.49 o
   1  -1   1     4588.36     4624.56     67.17 o
   2  -1   1    10313.11    10175.66    138.89 o
   3  -1   1     5166.09     5162.93     97.33 o
   4  -1   1     5233.42     4965.59    105.29 o
   5  -1   1     8114.74     7877.39    151.84 o
   6  -1   1      250.08      284.54     42.54 o
   7  -1   1     3311.39     3078.17    150.69 o
  -7   0   1     1216.34     1522.52    124.06 o
  -6   0   1     2851.18     3223.67    152.64 o
  -5   0   1      386.75      447.98     48.55 o
  -4   0   1    14616.14    15078.63    221.96 o
  -3   0   1     2813.50     2826.48     89.56 o
  -2   0   1     8285.02     7921.60    236.92 o
  -1   0   1     5341.24     5398.40     72.16 o
   0   0   1     2523.89     2611.60     37.19 o
   1   0   1    25406.79    25657.20    228.43 o
   2   0   1     4130.99     4300.81     81.35 o
   3   0   1     8883.29     8718.66    160.76 o
   4   0   1     6593.40     6442.52    134.62 o
   5   0   1     1944.91     1923.10     71.63 o
   6   0   1     6628.25     6772.43    205.58 o
   7   0   1      184.03      144.85     60.73 o
  -6   1   1      667.08      782.37     86.39 o
  -5   1   1     7119.68     7210.33    225.55 o
  -4   1   1      304.17      278.88     24.92 o
  -3   1   1    11888.63    11924.59    219.22 o
  -2   1   1     5934.92     5954.99    115.62 o
  -1   1   1     3619.64     3624.44     65.28 o
   0   1   1    22139.50    22563.86    325.58 o
   1   1   1     4626.05     4760.37     57.21 o
   2   1   1    10478.11    10452.47    134.01 o
   3   1   1     5176.19     5228.14    116.27 o
   4   1   1     5119.60     5095.57    122.11 o
   5   1   1     8068.09     8023.80    149.73 o
   6   1   1      247.39      218.57     59.11 o
   7   1   1     3321.89     3535.77    159.46 o
  -6   2   1     3679.08     3836.19    162.39 o
  -5   2   1       27.70       62.99     26.92 o
  -4   2   1    10746.03    10992.83    193.89 o
  -3   2   1     2609.16     2650.12     81.84 o
  -2   2   1    11161.74    11373.13    189.67 o
  -1   2   1    16888.16    17080.54    178.06 o
   0   2   1      248.56      289.05     19.16 o
   1   2   1    23817.33    24225.67    255.71 o
   2   2   1     2193.88     2154.05     45.89 o
   3   2   1     9363.04     9263.58    134.58 o
   4   2   1     6692.48     6673.12    180.73 o
   5   2   1     1169.29     1181.10     57.47 o
   6   2   1     5487.27     5739.99    186.09 o
   7   2   1      171.24      171.15     63.01 o
  -6   3   1      543.28      545.94     74.05 o
  -5   3   1     8163.66     8330.00    149.82 o
  -4   3   1      271.72      266.97     29.22 o
  -3   3   1     8498.54     8398.88    170.83 o
  -2   3   1     8093.91     8142.64    141.60 o
  -1   3   1     8584.58     8860.67    101.51 o
   0   3   1    28358.90    28833.42    421.55 o
   1   3   1     1963.49     1959.34     54.24 o
   2   3   1    15449.82    15286.68    179.04 o
   3   3   1     5516.37     5382.34     92.19 o
   4   3   1     4192.48     4179.68     91.50 o
   5   3   1     3901.08     3765.06    139.00 o
   6   3   1      204.21      176.03     55.54 o
   7   3   1     3422.45     3381.51    154.92 o
  -5   4   1       25.43       48.17     37.02 o
  -4   4   1     8599.14     8452.47    188.69 o
  -3   4   1     2391.00     2325.35     74.70 o
  -2   4   1     7864.96     7807.80    138.35 o
  -1   4   1    15497.97    15889.22    173.89 o
   0   4   1       99.55      106.20     11.51 o
   1   4   1    14656.19    14795.88    243.25 o
   2   4   1     1350.83     1371.99     53.26 o
   3   4   1    11953.39    11635.07    183.49 o
   4   4   1     4585.10     4439.45     92.15 o
   5   4   1      704.98      745.02     71.77 o
   6   4   1     4729.79     4710.79    168.88 o
   7   4   1       59.66      -13.64     50.01 o
  -5   5   1     7543.50     7993.24    217.27 o
  -4   5   1      457.71      461.17     45.14 o
  -3   5   1     6311.42     5946.54    129.58 o
  -2   5   1    10550.80    10643.04    179.60 o
  -1   5   1     2475.62     2536.15     47.74 o
   0   5   1    13446.29    13429.41    162.71 o
   1   5   1      111.23      116.92     20.79 o
   2   5   1    16259.61    16231.26    203.31 o
   3   5   1     3340.06     3310.82     67.08 o
   4   5   1     3817.63     3818.97    122.76 o
   5   5   1     7007.37     7129.03    202.01 o
   6   5   1      191.57      259.82     58.78 o
  -4   6   1     8600.59     8489.17    184.79 o
  -3   6   1     3357.38     3430.87     91.26 o
  -2   6   1     7740.13     7799.36    144.20 o
  -1   6   1    12223.71    12134.19    145.17 o
   0   6   1      805.03      829.91     26.80 o
   1   6   1    17109.15    17303.11    279.63 o
   2   6   1     3333.19     3398.80     59.60 o
   3   6   1     7221.97     7052.45    182.20 o
   4   6   1     3759.27     3650.42    120.49 o
   5   6   1      867.52      836.28     74.70 o
   6   6   1     3702.68     4147.97    164.98 o
  -4   7   1      377.17      397.19     42.87 o
  -3   7   1     9151.32     9063.04    175.70 o
  -2   7   1     7828.71     8093.55    112.74 o
  -1   7   1     4456.46     4499.12    114.48 o
   0   7   1    17132.27    17074.41    198.11 o
   1   7   1      541.23      558.60     39.62 o
   2   7   1    10884.31    10607.00    201.03 o
   3   7   1     4270.73     4276.90    120.16 o
   4   7   1     2986.33     2857.33    107.82 o
   5   7   1     5928.27     5928.35    178.62 o
   6   7   1      233.17      194.21     57.16 o
  -4   8   1     6881.42     6805.88    163.36 o
  -3   8   1     5149.77     5065.77    120.49 o
  -2   8   1     5746.59     5755.67     91.83 o
  -1   8   1    12785.56    12955.59    159.85 o
   0   8   1     1152.65     1263.10     76.32 o
   1   8   1    13308.75    13111.95    232.86 o
   2   8   1      558.23      591.41     44.82 o
   3   8   1     5392.08     5424.96    139.65 o
   4   8   1     5073.12     5044.33    145.82 o
   5   8   1     1195.90     1246.47     86.06 o
   6   8   1     4046.80     4209.67    165.31 o
  -4   9   1     1060.63     1080.51     62.03 o
  -3   9   1     6356.41     6200.81    191.13 o
  -2   9   1     7988.77     7917.17    164.82 o
  -1   9   1     5200.99     5428.44     86.81 o
   0   9   1    14351.55    14487.12    178.95 o
   1   9   1      224.49      253.06     22.16 o
   2   9   1     9982.31     9578.45    194.21 o
   3   9   1     3073.24     3102.20    103.60 o
   4   9   1     3174.70     3218.15    117.57 o
   5   9   1     3969.98     3931.99    143.87 o
   6   9   1       97.74      194.54     55.54 o
  -4  10   1     5484.53     5530.51    145.17 o
  -3  10   1     2063.69     2005.77     60.89 o
  -2  10   1     6062.47     6129.15    156.54 o
  -1  10   1    11026.96    11115.33    155.24 o
   0  10   1     2948.47     3044.01     92.56 o
   1  10   1    13287.85    13202.87    174.07 o
   2  10   1     1330.81     1256.86     63.33 o
   3  10   1     6886.00     7011.14    169.21 o
   4  10   1     4060.14     3958.95    131.53 o
   5  10   1     1106.83      936.31     76.32 o
   6  10   1     3946.49     4033.00    163.36 o
  -4  11   1      714.10      776.85     66.90 o
  -3  11   1     6148.48     6095.58    108.62 o
  -2  11   1     6957.06     6944.71    112.74 o
  -1  11   1     3036.78     3059.01     66.22 o
   0  11   1     7783.69     7605.47    117.63 o
   1  11   1      397.56      403.59     28.13 o
   2  11   1    10892.50    10664.48    221.17 o
   3  11   1     1579.09     1522.20     78.27 o
   4  11   1     2543.18     2306.52    101.65 o
   5  11   1     4660.74     4733.53    160.44 o
  -6  12   1     3430.02     3149.30    143.55 o
  -5  12   1       29.89      -16.24     38.97 o
  -4  12   1     6495.80     6285.93    185.77 o
  -3  12   1     1829.18     1876.54     59.27 o
  -2  12   1     4789.55     4739.84    100.84 o
  -1  12   1     9112.84     8985.37    135.18 o
   0  12   1     1114.40     1203.73     43.48 o
   1  12   1     9596.35     9293.72    158.98 o
   2  12   1      787.59      787.23     40.88 o
   3  12   1     6805.88     6837.39    173.43 o
   4  12   1     3561.33     3541.94    126.99 o
   5  12   1      982.55     1017.51     80.22 o
  -6  13   1      153.01       81.84     56.51 o
  -5  13   1     4266.23     4479.56    165.96 o
  -4  13   1      374.03      448.51     59.43 o
  -3  13   1     8166.00     8202.87    229.61 o
  -2  13   1     2628.47     2579.14     68.48 o
  -1  13   1     2992.12     2865.10    127.31 o
   0  13   1    10703.59    10729.19    156.92 o
   1  13   1       94.96       89.24     28.26 o
   2  13   1     8623.45     8443.53    139.80 o
   3  13   1     2074.26     2049.68     66.65 o
   4  13   1     1973.80     2169.79    101.65 o
   5  13   1     2686.81     2620.57    122.76 o
  -6  14   1     2719.27     2723.52    146.80 o
  -5  14   1        2.89      -20.46     42.54 o
  -4  14   1     4453.25     4267.16    155.89 o
  -3  14   1     1178.27     1122.68     51.33 o
  -2  14   1     3888.36     3839.18     87.42 o
  -1  14   1     8461.49     8404.15    195.51 o
   0  14   1      269.92      296.81     30.69 o
   1  14   1    10054.31     9918.22    155.12 o
   2  14   1      537.77      501.14     36.62 o
   3  14   1     3713.97     3657.47     92.25 o
   4  14   1     4230.39     4348.02    149.39 o
   5  14   1      731.79      671.30     73.40 o
  -5  15   1     4512.76     4592.58    174.73 o
  -4  15   1      724.21      659.61     73.07 o
  -3  15   1     5678.62     5593.92    114.11 o
  -2  15   1     2187.22     2217.60     67.85 o
  -1  15   1     1227.50     1362.32     53.03 o
   0  15   1     8202.28     8191.41    139.53 o
   1  15   1      101.30      105.13     24.42 o
   2  15   1     7317.92     7252.06    133.62 o
   3  15   1     1262.51     1156.55     56.17 o
   4  15   1     3272.36     3273.53    247.31 o
   5  15   1     2326.73     2256.31     85.98 o
  -5  16   1       11.07       10.72     49.37 o
  -4  16   1     4166.36     4250.59    162.06 o
  -3  16   1     1197.82     1156.18     85.74 o
  -2  16   1     1598.74     1743.15     62.19 o
  -1  16   1     5445.45     5363.44    110.92 o
   0  16   1      460.19      456.61     41.57 o
   1  16   1     7320.21     7167.02    132.50 o
   2  16   1      591.74      585.52     41.79 o
   3  16   1     2978.93     2839.55     85.52 o
   4  16   1     2780.49     2793.61    114.64 o
   5  16   1      892.47      937.61     93.53 o
  -5  17   1     2602.12     2283.78    133.48 o
  -4  17   1      169.24      155.89     55.21 o
  -3  17   1     4187.89     4026.18    154.59 o
  -2  17   1     3122.97     3240.46     87.04 o
  -1  17   1     1225.40     1170.25     55.48 o
   0  17   1     7527.90     7321.67    137.29 o
   1  17   1       45.20       23.64     23.42 o
   2  17   1     5457.41     5499.65    122.11 o
   3  17   1     1278.41     1273.14     62.13 o
   4  17   1     1575.70     1631.34    132.18 o
   5  17   1     2272.72     2118.15    130.88 o
  -4  18   1     3846.29     3679.97    160.76 o
  -3  18   1     1327.50     1336.75     96.13 o
  -2  18   1     2342.45     2339.27     77.83 o
  -1  18   1     4384.52     4370.04    117.08 o
   0  18   1      425.22      455.42     40.24 o
   1  18   1     5211.18     5349.59    117.91 o
   2  18   1      849.05      863.33     58.13 o
   3  18   1     2360.92     2425.59     83.85 o
   4  18   1     1727.86     1831.68     96.13 o
  -4  19   1      307.94      284.50     69.50 o
  -3  19   1     3020.17     2953.46    139.98 o
  -2  19   1     2124.49     2127.83    116.11 o
  -1  19   1     1011.98     1093.38     57.76 o
   0  19   1     3734.83     3686.45     99.19 o
   1  19   1      208.45      126.27     32.15 o
   2  19   1     3923.53     3774.72    283.20 o
   3  19   1     1449.04     1494.63    116.75 o
   4  19   1     1367.54     1282.39     70.41 o
  -4  20   1     2300.86     2451.69    140.30 o
  -3  20   1     1263.39     1280.24    101.00 o
  -2  20   1     2768.62     2824.32    132.18 o
  -1  20   1     3351.31     3477.08    100.28 o
   0  20   1      187.92      175.17     54.72 o
   1  20   1     3676.98     3599.80    101.60 o
   2  20   1      177.62      132.51     35.56 o
   3  20   1     2147.28     2048.62     87.85 o
   4  20   1     2113.16     2016.82    117.89 o
  -3  21   1     2014.02     2000.26    124.71 o
  -2  21   1     1591.16     1656.65    110.75 o
  -1  21   1      825.39      845.73     57.20 o
   0  21   1     3347.19     3635.98    105.60 o
   1  21   1       59.54       56.89     32.37 o
   2  21   1     3142.55     3283.97    102.77 o
   3  21   1     1222.50     1066.29     66.58 o
  -2  22   1     1816.95     1893.41    120.49 o
  -1  22   1     2614.60     2703.53     95.73 o
   0  22   1      218.43      219.85     48.55 o
   1  22   1     3075.50     3185.67    143.55 o
   2  22   1      367.26      383.16     47.99 o
   3  22   1     2004.93     2060.99    123.74 o
  -1  23   1      710.86      725.26     59.81 o
   0  23   1     3113.60     3218.89    104.78 o
   1  23   1        3.19       49.73     35.31 o
   2  23   1     2316.48     2219.60    135.92 o
  -1  24   1     1788.96     1892.76    122.11 o
   0  24   1      259.77      322.46     57.81 o
   1  24   1     2748.25     2731.32    145.50 o
  -4 -21   2     3013.42     3258.74    177.32 o
  -4 -20   2        2.68      -39.30     53.91 o
  -1 -20   2     2135.51     2043.13    140.63 o
  -4 -19   2     2885.96     2994.71    164.33 o
  -3 -19   2      167.26      137.05     54.89 o
  -1 -19   2     2983.09     2975.54    161.41 o
   0 -19   2     1053.71     1150.34    109.12 o
  -4 -18   2       67.56      -45.79     45.79 o
  -3 -18   2     4053.84     4137.90    169.85 o
  -2 -18   2     2048.53     2155.82    135.75 o
  -1 -18   2     1645.17     1550.13    116.59 o
   0 -18   2     4428.17     4458.12    189.34 o
  -5 -17   2      189.19      162.71     71.12 o
  -4 -17   2     3615.27     3558.51    174.08 o
  -3 -17   2      250.41      278.65     62.36 o
  -2 -17   2     4955.28     4911.80    202.33 o
  -1 -17   2     2830.27     2719.95    143.22 o
   0 -17   2     1421.16     1593.00    114.97 o
   1 -17   2     5518.65     5480.50    208.18 o
  -5 -16   2     2462.00     2433.50    157.19 o
  -4 -16   2       10.27      -18.84     46.44 o
  -3 -16   2     5187.25     5045.95    184.14 o
  -2 -16   2     2215.57     2256.22     83.53 o
  -1 -16   2     2727.36     2741.06    137.70 o
   0 -16   2     6017.68     5967.98    208.18 o
   1 -16   2       89.38       72.42     51.31 o
  -5 -15   2      318.93      425.12     85.09 o
  -4 -15   2     3768.53     3830.02    172.45 o
  -3 -15   2     1593.54     1433.21    101.00 o
  -2 -15   2     6645.00     6946.32    144.97 o
  -1 -15   2     3643.23     3830.47     97.93 o
   0 -15   2     2251.42     2313.66    122.11 o
   1 -15   2     5239.41     5378.84    193.24 o
   5 -15   2     2005.60     2000.58    136.40 o
  -5 -14   2     2804.84     2787.18    161.09 o
  -4 -14   2       24.06       27.61     46.12 o
  -3 -14   2     5841.36     5636.71    190.96 o
  -2 -14   2      908.11      946.30     54.25 o
  -1 -14   2     3122.87     3201.56     85.59 o
   0 -14   2     5935.37     5831.25    193.56 o
   1 -14   2      310.47      285.47     56.83 o
   4 -14   2     3667.69     3715.37    162.06 o
   5 -14   2     1810.68     1681.34    124.39 o
  -6 -13   2     2037.79     1782.34    145.17 o
  -5 -13   2      185.58      171.48     65.93 o
  -4 -13   2     3736.62     3527.33    162.06 o
  -3 -13   2     1322.12     1295.18     93.53 o
  -2 -13   2     5655.80     5688.85    123.26 o
  -1 -13   2     4378.98     4388.67    100.20 o
   0 -13   2     1461.47     1405.93     88.99 o
   1 -13   2     7685.29     7681.14    226.04 o
   2 -13   2      689.38      674.55     73.72 o
   3 -13   2     9208.49     9098.11    237.73 o
   4 -13   2     2683.20     2719.30    137.38 o
   5 -13   2     2277.51     2313.59    111.56 o
  -6 -12   2      943.75      950.28    113.34 o
  -5 -12   2     5156.52     5038.49    209.15 o
  -4 -12   2      143.53       89.64     47.42 o
  -3 -12   2     4265.51     4250.92    156.86 o
  -2 -12   2     1836.33     1788.58     66.34 o
  -1 -12   2     4536.67     4477.00     98.58 o
   0 -12   2     7688.67     7566.18    126.15 o
   1 -12   2      706.27      672.92     67.55 o
   2 -12   2     9482.20     9258.55    253.97 o
   3 -12   2      364.32      456.95     59.76 o
   4 -12   2     3175.58     3276.41    104.60 o
   5 -12   2     2515.59     2415.48     99.36 o
   6 -12   2      435.90      458.66     68.85 o
  -6 -11   2     2804.26     2820.95    169.85 o
  -5 -11   2      208.99      185.12     64.30 o
  -4 -11   2     7025.18     7140.40    229.94 o
  -3 -11   2      336.90      389.52     38.96 o
  -2 -11   2     7456.37     7504.10    138.98 o
  -1 -11   2     5851.48     5928.78    114.05 o
   0 -11   2     1251.84     1253.27     44.21 o
   1 -11   2     8841.13     8396.28    227.99 o
   2 -11   2      749.28      727.51     67.23 o
   3 -11   2     7443.68     7311.23    202.98 o
   4 -11   2     2361.73     2397.25     89.33 o
   5 -11   2     2228.51     2066.43     91.27 o
   6 -11   2     2619.79     2753.38    112.23 o
  -6 -10   2      616.89      697.93     99.05 o
  -5 -10   2     5687.44     5360.66    211.10 o
  -4 -10   2      237.32      279.30     61.71 o
  -3 -10   2     6970.96     7075.59    138.30 o
  -2 -10   2     3112.21     3162.78    137.70 o
  -1 -10   2     2804.63     2736.74     70.87 o
   0 -10   2    12409.92    12479.53    175.11 o
   1 -10   2      200.84      181.55     40.27 o
   2 -10   2    11244.80    10833.22    176.22 o
   3 -10   2      908.14      853.50     71.77 o
   4 -10   2     3518.44     3725.37    107.36 o
   5 -10   2     3691.17     3426.41    118.70 o
   6 -10   2      888.23      923.10     76.81 o
  -6  -9   2     3179.24     3233.09    175.05 o
  -5  -9   2      391.97      435.84     74.05 o
  -4  -9   2     8666.81     8511.90    247.47 o
  -3  -9   2     1052.26      973.09     52.90 o
  -2  -9   2     7741.10     8077.39    140.20 o
  -1  -9   2     5606.94     5848.93    106.76 o
   0  -9   2     4095.85     4208.19     78.80 o
   1  -9   2     8953.82     8669.27    138.94 o
   2  -9   2      355.55      380.59     33.34 o
   3  -9   2     7359.22     7424.38    141.80 o
   4  -9   2     2808.89     2802.06     90.82 o
   5  -9   2     2463.76     2531.19     96.66 o
   6  -9   2     3292.04     3433.68    121.59 o
  -6  -8   2     1070.22     1156.61     73.47 o
  -5  -8   2     4982.30     4913.45    163.20 o
  -4  -8   2       44.31       55.21     42.54 o
  -3  -8   2    10766.54    10693.20    176.83 o
  -2  -8   2     2735.94     2761.97     74.50 o
  -1  -8   2     3774.93     3729.87     80.42 o
   0  -8   2    15488.48    15854.67    402.71 o
   1  -8   2      989.14     1003.88     57.65 o
   2  -8   2    13632.08    13538.80    403.85 o
   3  -8   2     1356.59     1495.60     73.24 o
   4  -8   2     5127.70     5067.97    122.16 o
   5  -8   2     3867.53     3669.24    149.88 o
   6  -8   2      510.71      500.70     57.47 o
   7  -8   2     2816.77     2611.15    166.93 o
  -7  -7   2     2099.74     2057.74    153.29 o
  -6  -7   2     2735.82     3089.54    167.26 o
  -5  -7   2      424.82      394.92     45.10 o
  -4  -7   2     7078.72     7230.68    219.87 o
  -3  -7   2      577.28      629.80     75.35 o
  -2  -7   2     9197.48     9141.49    147.72 o
  -1  -7   2     8490.60     8435.03    135.92 o
   0  -7   2     3579.71     3818.65     70.60 o
   1  -7   2    16599.76    16206.68    282.55 o
   2  -7   2      584.27      626.01     42.38 o
   3  -7   2     8783.40     8738.22    151.45 o
   4  -7   2     3407.32     3359.10    143.22 o
   5  -7   2     2410.99     2386.30     90.36 o
   6  -7   2     3349.52     3494.62    117.77 o
   7  -7   2       18.08        8.77     61.71 o
  -7  -6   2     1577.24     1673.54    142.57 o
  -6  -6   2     1901.65     1994.09    135.43 o
  -5  -6   2     7329.41     7441.14    200.71 o
  -4  -6   2       46.66       44.49     28.74 o
  -3  -6   2     9790.47     9616.31    162.09 o
  -2  -6   2     8020.19     8140.52    135.06 o
  -1  -6   2     8028.40     8130.71    127.92 o
   0  -6   2    16406.70    16765.97    292.94 o
   1  -6   2      897.89      945.95     38.73 o
   2  -6   2    12783.96    12532.49    182.78 o
   3  -6   2     1642.48     1697.49     49.65 o
   4  -6   2     4328.44     4147.57    126.34 o
   5  -6   2     4082.72     3933.04    112.64 o
   6  -6   2      656.98      732.47     63.01 o
   7  -6   2     2886.98     3044.93    116.82 o
  -7  -5   2     2003.85     1975.90    147.12 o
  -6  -5   2     3414.19     3401.97    171.15 o
  -5  -5   2      667.44      735.05    186.09 o
  -4  -5   2    10414.51    10493.97    173.69 o
  -3  -5   2      416.57      357.80     33.13 o
  -2  -5   2     9731.34     9622.35    150.18 o
  -1  -5   2    13338.27    13526.67    185.78 o
   0  -5   2     1898.30     1841.81     42.80 o
   1  -5   2    15449.54    15248.05    195.95 o
   2  -5   2      420.05      465.30     30.78 o
   3  -5   2     7882.23     7560.93    109.24 o
   4  -5   2     2743.52     2769.17     84.38 o
   5  -5   2     2002.88     2094.22     81.64 o
   6  -5   2     4227.25     4324.83    126.16 o
   7  -5   2      151.56      206.45     49.69 o
  -7  -4   2     1566.71     1811.24    140.63 o
  -6  -4   2      881.83      858.69     98.73 o
  -5  -4   2     6861.07     7137.83    390.70 o
  -4  -4   2       53.32       47.38     23.57 o
  -3  -4   2    10467.97    10662.90    132.22 o
  -2  -4   2     5728.92     5955.21    109.94 o
  -1  -4   2    13103.01    13331.82    255.59 o
   0  -4   2    25251.21    25080.00    283.62 o
   1  -4   2      173.41      173.75     20.54 o
   2  -4   2    13147.51    12756.27    177.61 o
   3  -4   2     2457.37     2456.13     55.96 o
   4  -4   2     5158.39     5165.31    115.03 o
   5  -4   2     5923.86     5974.38    134.80 o
   6  -4   2      710.65      691.39     58.90 o
   7  -4   2     3178.58     3124.29    160.11 o
  -7  -3   2     1128.05     1190.61    118.87 o
  -6  -3   2     4217.85     4386.35    189.02 o
  -5  -3   2      528.16      568.44     45.41 o
  -4  -3   2    10485.79    10379.03    139.85 o
  -3  -3   2      698.61      660.69     30.62 o
  -2  -3   2     9696.87     9810.33    212.07 o
  -1  -3   2    11794.25    11775.52    233.19 o
   0  -3   2    13603.16    13584.46    183.33 o
   1  -3   2    19105.22    19124.70    230.61 o
   2  -3   2     1225.85     1388.31     36.77 o
   3  -3   2     8620.35     8554.44    135.49 o
   4  -3   2     2656.11     2649.81     78.76 o
   5  -3   2     1666.97     1721.24     72.44 o
   6  -3   2     4714.47     4705.16    127.45 o
   7  -3   2      197.39      154.27     66.90 o
  -7  -2   2     1792.39     1734.92    134.78 o
  -6  -2   2     1446.31     1386.77    112.37 o
  -5  -2   2     5964.98     6006.02    128.63 o
  -4  -2   2      389.64      410.30     29.30 o
  -3  -2   2    13423.63    13113.17    465.56 o
  -2  -2   2     4046.53     3893.35    116.59 o
  -1  -2   2    16366.45    16724.69    309.51 o
   0  -2   2     6224.05     6101.92     84.03 o
   1  -2   2     2426.72     2443.43     64.63 o
   2  -2   2    12783.57    12650.76    138.00 o
   3  -2   2     1478.61     1495.31     41.09 o
   4  -2   2     9229.07     9097.06    156.80 o
   5  -2   2     3986.14     4106.67    107.11 o
   6  -2   2      817.16      898.35     61.65 o
   7  -2   2     2959.96     3083.04    157.19 o
  -7  -1   2     1620.45     1369.88    125.04 o
  -6  -1   2     4282.42     4767.95    192.59 o
  -5  -1   2      222.73      218.25     57.81 o
  -4  -1   2     9398.30     9540.87    130.75 o
  -3  -1   2     2343.23     2210.82    174.73 o
  -2  -1   2    12682.33    12787.09    159.60 o
  -1  -1   2    12276.52    12452.99    239.68 o
   0  -1   2     1071.16     1081.64     31.04 o
   1  -1   2    31961.11    32408.78    359.40 o
   2  -1   2       30.47       35.10     12.19 o
   3  -1   2    12786.27    12664.60    179.62 o
   4  -1   2     2395.95     2409.62     73.06 o
   5  -1   2     2651.64     2611.18    143.22 o
   6  -1   2     4283.49     4244.10    166.28 o
   7  -1   2       20.17        8.77     53.26 o
  -7   0   2     1789.12     1912.25    137.70 o
  -6   0   2     2045.70     2098.02    129.58 o
  -5   0   2     3729.69     3714.07    153.29 o
  -4   0   2        9.18       24.76     16.76 o
  -3   0   2    15787.89    15484.80    205.15 o
  -2   0   2     3447.29     3415.34     69.18 o
  -1   0   2    25160.19    24978.02    279.22 o
   0   0   2     3241.44     3319.17     89.64 o
   1   0   2     1052.36     1105.99     33.49 o
   2   0   2    13073.87    13184.25    137.33 o
   3   0   2     2568.94     2703.83     84.93 o
   4   0   2     6500.34     6844.80    127.30 o
   5   0   2     1040.11     1063.04     57.32 o
   6   0   2      946.83     1075.96     91.91 o
   7   0   2     2217.18     2384.79    137.05 o
  -7   1   2     1672.85     1734.60    132.83 o
  -6   1   2     4252.71     4292.16    178.95 o
  -5   1   2      231.87      178.30     53.26 o
  -4   1   2     9331.16     9761.06    261.76 o
  -3   1   2     2449.53     2423.68    104.90 o
  -2   1   2    12588.36    12015.25    643.21 o
  -1   1   2    12071.71    12052.55    220.36 o
   0   1   2     1187.14     1171.94     92.88 o
   1   1   2    31303.37    31681.91    352.91 o
   2   1   2       26.80       28.66      9.60 o
   3   1   2    12870.15    12765.61    187.39 o
   4   1   2     2431.22     2426.24     70.54 o
   5   1   2     2633.60     2535.16    119.19 o
   6   1   2     4332.37     4427.27    168.23 o
   7   1   2       17.17      -46.77     46.77 o
  -7   2   2     1775.70     1661.20    128.61 o
  -6   2   2     1402.70     1455.30    111.72 o
  -5   2   2     6028.65     6284.63    202.66 o
  -4   2   2      391.22      400.52     45.47 o
  -3   2   2    13469.28    13434.24    448.99 o
  -1   2   2    17225.15    17176.71    292.13 o
   0   2   2     5877.06     5931.59     85.95 o
   1   2   2     2329.66     2387.85     47.41 o
   2   2   2    12914.07    12540.90    287.26 o
   3   2   2     1476.07     1521.22     46.97 o
   4   2   2     9341.06     9252.93    156.21 o
   5   2   2     3966.51     3881.65    147.77 o
   6   2   2      767.75      694.03     78.27 o
   7   2   2     2992.92     3038.23    153.62 o
  -6   3   2     4186.68     4059.30    173.43 o
  -5   3   2      543.98      460.85     67.23 o
  -4   3   2    10400.91    10657.66    205.90 o
  -3   3   2      716.67      724.24     41.25 o
  -2   3   2     9899.57     9980.66    117.87 o
  -1   3   2    12112.23    12077.23    192.59 o
   0   3   2    13763.14    14007.04    426.59 o
   1   3   2    18845.21    19090.55    250.89 o
   2   3   2     1265.24     1348.45     60.41 o
   3   3   2     8661.57     8524.92    125.81 o
   4   3   2     2594.92     2470.20    106.52 o
   5   3   2     1517.16     1560.52     99.05 o
   6   3   2     4709.18     4621.48    175.38 o
   7   3   2      195.69       76.65     58.46 o
  -6   4   2      924.90      856.42     88.99 o
  -3   4   2    10507.03    10722.29    190.96 o
  -2   4   2     5861.75     6208.96     81.03 o
  -1   4   2    13190.31    13083.65    144.52 o
   0   4   2    25175.91    25298.30    381.28 o
   1   4   2      202.93      208.31     19.28 o
   2   4   2    13171.69    12545.87    231.89 o
   3   4   2     2491.98     2559.29     57.01 o
   4   4   2     5224.95     5398.01    157.51 o
   5   4   2     5859.60     5468.16    180.57 o
   6   4   2      710.13      580.04     76.32 o
   7   4   2     3217.77     3536.10    164.66 o
  -3   5   2      411.54      393.62     30.20 o
  -2   5   2     9598.83     9613.54    117.96 o
  -1   5   2    13723.33    14096.85    155.28 o
   0   5   2     1902.34     1835.60     59.11 o
   1   5   2    15512.84    15175.21    257.54 o
   2   5   2      408.21      450.46     22.84 o
   3   5   2     7905.61     7414.83    174.08 o
   4   5   2     2651.36     2589.72    106.52 o
   5   5   2     1930.71     1972.65    107.82 o
   6   5   2     4275.29     4378.55    174.08 o
   7   5   2      143.13      158.49     64.95 o
  -3   6   2     9864.95    10078.02    132.82 o
  -2   6   2     7953.38     8140.56    106.15 o
  -1   6   2     8027.14     8373.00    104.59 o
   0   6   2    16398.78    16761.39    276.38 o
   1   6   2      890.45      846.03     46.77 o
   2   6   2    12970.22    12896.05    165.85 o
   3   6   2     1665.07     1696.27     77.30 o
   4   6   2     4317.12     4293.14    138.35 o
   5   6   2     4021.90     3980.71    149.07 o
   6   6   2      639.51      603.42     82.17 o
   7   6   2     2887.85     2873.24    152.64 o
  -3   7   2      574.11      579.01     29.96 o
  -2   7   2     9112.70     9019.39    118.73 o
  -1   7   2     8363.78     8369.00    109.53 o
   0   7   2     3720.42     3819.08     65.41 o
   1   7   2    16699.20    16324.58    280.60 o
   2   7   2      568.68      616.41     47.09 o
   3   7   2     8712.28     8514.50    194.21 o
   4   7   2     3415.85     3241.21    120.16 o
   5   7   2     2435.70     2330.23    115.62 o
   6   7   2     3359.97     3506.54    156.86 o
   7   7   2       18.19      -21.76     51.64 o
  -4   8   2       45.53       83.14     33.13 o
  -3   8   2    10944.82    10995.65    211.43 o
  -2   8   2     2749.66     2748.49     55.47 o
  -1   8   2     3838.95     3882.53     66.29 o
   0   8   2    15148.06    15491.89    187.91 o
   1   8   2      957.49      957.10     52.61 o
   2   8   2    13601.72    13520.83    254.94 o
   3   8   2     1333.52     1439.38     74.37 o
   4   8   2     5158.19     5315.51    156.86 o
   5   8   2     3841.90     3917.05    146.80 o
   6   8   2      496.99      547.56     77.62 o
   7   8   2     2812.93     2640.71    151.02 o
  -5   9   2      395.56      304.96     50.01 o
  -4   9   2     8633.87     8686.63    208.50 o
  -3   9   2     1046.72     1157.48     67.23 o
  -2   9   2     7825.39     7931.19    114.92 o
  -1   9   2     5579.63     5654.42     89.57 o
   0   9   2     4100.85     4095.98     74.27 o
   1   9   2     8809.92     8603.81    182.20 o
   2   9   2      354.21      417.00     42.22 o
   3   9   2     7370.42     7493.75    182.85 o
   4   9   2     2760.64     2788.48    113.99 o
   5   9   2     2485.31     2519.24    120.49 o
   6   9   2     3260.10     3319.48    156.21 o
   7   9   2      108.09       -4.55     62.36 o
  -6  10   2      650.56      663.83     75.35 o
  -5  10   2     5644.01     5822.16    177.97 o
  -4  10   2      238.87      237.73     45.79 o
  -3  10   2     6947.99     6892.92    175.05 o
  -2  10   2     3049.06     3014.70     64.21 o
  -1  10   2     2770.15     2743.32     60.05 o
   0  10   2    12454.19    12801.08    166.28 o
   1  10   2      205.83      176.34     21.20 o
   2  10   2    11140.88    11072.07    227.34 o
   3  10   2      914.58      944.76     65.60 o
   4  10   2     3479.90     3581.89    131.53 o
   5  10   2     3703.34     3631.91    143.22 o
   6  10   2      908.99     1045.76     94.51 o
  -6  11   2     2834.44     2773.21    136.73 o
  -5  11   2      198.21      276.70     56.51 o
  -4  11   2     7008.60     7329.09    196.16 o
  -3  11   2      330.83      387.78     47.74 o
  -2  11   2     7414.84     7223.40    125.52 o
  -1  11   2     5896.40     6100.46    100.98 o
   0  11   2     1254.52     1213.02     43.03 o
   1  11   2     8975.93     8988.88    135.80 o
   2  11   2      726.20      737.88     56.19 o
   3  11   2     7419.53     7526.87    189.02 o
   4  11   2     2400.36     2306.19    108.15 o
   5  11   2     2265.85     2185.05    113.99 o
   6  11   2     2605.16     2533.21    136.40 o
  -6  12   2      954.91      933.06     88.99 o
  -5  12   2     5118.58     5178.46    174.40 o
  -4  12   2      142.96      147.12     45.79 o
  -3  12   2     4163.41     3906.99    131.86 o
  -2  12   2     1725.08     1711.03     52.52 o
  -1  12   2     4383.55     4559.72     86.84 o
   0  12   2     7876.71     7551.80    121.61 o
   1  12   2      733.53      736.69     38.45 o
   2  12   2     9420.95     9424.18    211.43 o
   3  12   2      317.14      348.15     48.07 o
   4  12   2     3132.02     3086.94    125.04 o
   5  12   2     2583.40     2582.57    124.06 o
   6  12   2      443.37      360.17     69.83 o
  -6  13   2     2031.45     1919.07    119.84 o
  -5  13   2      183.23      178.62     56.51 o
  -4  13   2     3789.15     3819.62    141.92 o
  -3  13   2     1346.42     1305.90     81.84 o
  -2  13   2     5599.42     5670.13    104.08 o
  -1  13   2     4400.45     4580.37     90.62 o
   0  13   2     1430.59     1357.01     49.67 o
   1  13   2     7863.02     7870.86    131.29 o
   2  13   2      678.12      625.22     39.38 o
   3  13   2     9008.72     8766.20    215.32 o
   4  13   2     2796.46     2907.99    123.41 o
   5  13   2     2320.86     2146.41    118.54 o
   6  13   2     2352.55     2274.04    131.53 o
  -6  14   2     1189.23      955.15     95.16 o
  -5  14   2     2794.14     2735.21    137.38 o
  -4  14   2       23.41       -6.82     37.35 o
  -3  14   2     5959.78     5927.38    175.70 o
  -2  14   2      911.57      990.11     61.54 o
  -1  14   2     3070.14     3102.23     76.93 o
   0  14   2     6027.22     6020.46    111.74 o
   1  14   2      328.42      320.18     30.40 o
   2  14   2     6615.89     6319.76    122.62 o
   3  14   2      224.27      242.60     46.12 o
   4  14   2     3604.89     3653.02    140.95 o
   5  14   2     1829.36     1865.81    111.07 o
   6  14   2      137.79       89.64     57.16 o
  -6  15   2     1490.98     1491.02    114.97 o
  -5  15   2      315.43      302.69     67.55 o
  -4  15   2     3754.44     3644.57    147.77 o
  -3  15   2     1587.53     1508.88     95.81 o
  -2  15   2     6749.89     6702.93    187.39 o
  -1  15   2     3606.72     3723.63     87.66 o
   0  15   2     2213.04     2259.60     68.11 o
   1  15   2     5189.79     5011.05    105.60 o
   2  15   2      705.24      683.86     43.97 o
   3  15   2     5068.84     5093.09    115.58 o
   4  15   2     1745.49     1873.92    105.88 o
   5  15   2     1997.16     2178.56    120.49 o
   6  15   2     1761.41     1556.95    117.57 o
  -5  16   2     2448.74     2332.17    130.56 o
  -4  16   2       10.65        8.44     42.22 o
  -3  16   2     5183.81     5044.33    170.50 o
  -2  16   2     2277.99     2177.58    106.20 o
  -1  16   2     2748.62     2811.85     77.87 o
   0  16   2     5998.31     5947.92    117.91 o
   1  16   2       90.30      100.18     26.40 o
   2  16   2     6090.09     6150.08    126.08 o
   3  16   2     1323.73     1219.25     61.48 o
   4  16   2     2020.32     2040.35    163.85 o
   5  16   2     2046.09     2060.67    119.84 o
  -5  17   2      191.44       98.08     59.43 o
  -4  17   2     3615.79     3592.61    155.56 o
  -3  17   2      259.38      231.56     54.24 o
  -2  17   2     4973.67     4878.05    164.98 o
  -1  17   2     2762.69     2892.60     82.02 o
   0  17   2     1416.24     1404.47     59.64 o
   1  17   2     5365.05     5363.30    116.10 o
   2  17   2      179.19      166.63     31.80 o
   3  17   2     3734.50     3710.99    158.65 o
   4  17   2     1285.73     1227.42    185.77 o
   5  17   2     1310.91     1393.91    103.60 o
  -4  18   2       66.35      106.52     54.89 o
  -3  18   2     3930.11     3772.86    157.19 o
  -2  18   2     2074.95     2228.57    116.59 o
  -1  18   2     1663.95     1727.98     66.96 o
   0  18   2     4447.51     4423.92    106.24 o
   1  18   2      529.38      502.53     42.52 o
   2  18   2     5818.60     5620.92    126.66 o
   3  18   2      595.96      573.90     49.47 o
   4  18   2     1952.36     2008.06    106.69 o
   5  18   2     2320.02     2445.19    132.83 o
  -4  19   2     2892.88     2962.88    149.72 o
  -3  19   2      158.46      218.25     58.46 o
  -2  19   2     2378.72     2531.91    126.99 o
  -1  19   2     2980.27     3058.61    101.17 o
   0  19   2     1064.44     1184.76    243.09 o
   1  19   2     5159.52     5030.09    118.66 o
   2  19   2      123.80      142.11     34.33 o
   3  19   2     3081.78     2986.28     97.30 o
   4  19   2     1002.18     1045.60     67.02 o
  -3  20   2     4286.32     4380.18    176.35 o
  -2  20   2      611.28      642.72     79.57 o
  -1  20   2     2114.50     2285.73    121.46 o
   0  20   2     4595.52     4679.01    124.22 o
   1  20   2       37.94       21.89     29.14 o
   2  20   2     3930.11     3745.58    119.52 o
   3  20   2      301.87      296.85     51.48 o
   4  20   2     1784.06     1835.28    119.52 o
  -3  21   2      404.92      446.56     76.97 o
  -2  21   2     2165.01     2180.18    127.31 o
  -1  21   2     2443.73     2339.97    126.34 o
   0  21   2      618.32      599.74     58.62 o
   1  21   2     3642.83     3716.07    107.81 o
   2  21   2        4.94       26.51     49.04 o
   3  21   2     2440.51     2311.77     92.17 o
  -2  22   2      851.69      798.61     90.61 o
  -1  22   2     1802.04     1888.21    118.87 o
   0  22   2     2102.18     2148.59     85.96 o
   1  22   2      164.30      115.49     38.28 o
   2  22   2     2442.22     2350.13     90.94 o
   3  22   2      434.76      457.28     74.05 o
  -1  23   2     1654.33     1729.73    119.19 o
   0  23   2      664.30      681.89     86.55 o
   1  23   2     3336.13     3406.74    109.71 o
   2  23   2       13.56       30.20     46.77 o
   1  24   2      233.98      257.54     62.68 o
  -1 -22   3      948.72      982.75    119.84 o
  -1 -21   3     2339.76     2358.81    160.11 o
   0 -21   3     2410.72     2280.21    160.11 o
  -1 -20   3     1411.20     1491.34    127.63 o
   0 -20   3     2403.20     2635.51    163.36 o
   1 -20   3     3389.29     3424.70    181.55 o
  -4 -19   3      244.89      173.75     66.90 o
  -2 -19   3      694.10      696.96     96.46 o
  -1 -19   3     2970.41     3162.29    169.53 o
   0 -19   3     2754.68     2554.97    155.56 o
   1 -19   3     1019.09     1257.83    117.57 o
  -4 -18   3     3258.95     3052.84    165.96 o
  -3 -18   3      174.21      159.79     57.81 o
  -2 -18   3     4222.49     4263.91    190.64 o
  -1 -18   3     1787.67     1701.80    125.69 o
   0 -18   3     1435.32     1530.97    121.46 o
   1 -18   3     4337.20     4123.28    190.64 o
  -5 -17   3     2020.09     1864.18    148.74 o
  -4 -17   3      309.40      208.18     68.53 o
  -3 -17   3     4308.02     4097.63    171.48 o
  -2 -17   3      283.65      300.74     69.83 o
  -1 -17   3     4718.07     4643.24    190.96 o
   0 -17   3     3779.69     3654.64    170.50 o
   1 -17   3     1147.31     1278.62    109.77 o
   2 -17   3     4313.02     4337.31    193.24 o
  -5 -16   3      601.60      564.13     95.81 o
  -4 -16   3     3132.31     2940.47    160.11 o
  -3 -16   3      128.91      160.44     53.91 o
  -2 -16   3     6349.03     6495.08    220.52 o
  -1 -16   3     1261.99     1115.26     98.41 o
   0 -16   3     1605.25     1673.54    115.29 o
   1 -16   3     5674.96     5415.54    206.55 o
   2 -16   3      122.44      143.87     58.13 o
  -5 -15   3     2575.01     2439.67    159.79 o
  -4 -15   3      156.60      191.94     64.30 o
  -3 -15   3     4928.89     5001.79    183.82 o
  -2 -15   3      768.51      716.08     52.58 o
  -1 -15   3     3651.31     3855.67    162.06 o
   0 -15   3     2712.12     2755.68    137.05 o
   1 -15   3     1037.44     1024.97     93.21 o
   2 -15   3     5793.51     5898.15    214.02 o
   4 -15   3     3194.68     3483.49    164.98 o
   5 -15   3     1535.50     1417.62    125.36 o
  -5 -14   3      670.23      659.93     99.05 o
  -4 -14   3     4393.12     4342.50    185.77 o
  -3 -14   3      211.88      178.95     52.61 o
  -2 -14   3     9397.84     9492.22    177.86 o
  -1 -14   3     1641.73     1582.61    105.55 o
   0 -14   3     4347.25     4140.82    165.96 o
   1 -14   3     4763.20     4722.48    178.95 o
   2 -14   3       98.70       61.38     42.54 o
   3 -14   3     4928.65     4890.71    174.08 o
   4 -14   3      631.29      609.27     83.47 o
   5 -14   3     2797.46     2887.53    162.39 o
  -5 -13   3     2805.94     2778.08    161.74 o
  -4 -13   3      263.38      303.34     68.85 o
  -3 -13   3     5118.26     4837.63    269.56 o
  -2 -13   3     1681.71     1635.42     69.08 o
  -1 -13   3     6151.20     6469.81    155.08 o
   0 -13   3     5835.44     5957.26    192.91 o
   1 -13   3      878.16      890.52     78.27 o
   2 -13   3     5326.87     5200.87    188.37 o
   3 -13   3      246.42      215.20     39.84 o
   4 -13   3     3147.59     3220.75    152.32 o
   5 -13   3     1744.73     1766.43    130.23 o
  -6 -12   3     1614.20     1555.00    138.03 o
  -5 -12   3     1265.01     1299.41    120.16 o
  -4 -12   3     6290.65     6302.49    222.47 o
  -3 -12   3      422.97      438.04     45.79 o
  -2 -12   3     7498.82     7532.56    149.35 o
  -1 -12   3     2106.05     2194.77     70.14 o
   0 -12   3     4078.72     3780.33    148.42 o
   1 -12   3     4829.99     4915.07    172.45 o
   2 -12   3      237.83      275.62     34.82 o
   3 -12   3     5890.60     5709.47    290.18 o
   4 -12   3      356.98      318.27     66.90 o
   5 -12   3     1973.48     2060.67    135.10 o
  -6 -11   3     1707.00     1678.09    141.92 o
  -5 -11   3     5044.81     4921.24    208.18 o
  -4 -11   3      549.05      550.49     76.32 o
  -3 -11   3     5842.32     6045.33    141.11 o
  -2 -11   3     1216.61     1283.74    101.33 o
  -1 -11   3     6647.75     6806.02    264.85 o
   0 -11   3     7816.34     7909.45    218.90 o
   1 -11   3     2596.69     2695.92    120.81 o
   2 -11   3     7372.88     7294.82    141.54 o
   3 -11   3      122.85      127.75     32.72 o
   4 -11   3     4808.40     4402.58    174.73 o
   5 -11   3     2228.04     2159.40    134.78 o
   6 -11   3      885.42     1011.33    108.15 o
  -6 -10   3     1348.60     1257.19    123.74 o
  -5 -10   3      491.81      603.75     88.66 o
  -4 -10   3     4808.04     4720.86    185.44 o
  -3 -10   3       26.04       80.38     29.46 o
  -2 -10   3     7437.52     7401.67    152.97 o
  -1 -10   3     3374.35     3420.97     84.56 o
   0 -10   3     4665.01     4608.49    156.21 o
   1 -10   3     9447.89     9255.62    152.55 o
   2 -10   3       89.28       65.97     25.95 o
   3 -10   3     7719.24     7664.09    312.27 o
   4 -10   3      765.32      687.54     80.54 o
   5 -10   3     1847.05     1761.23    124.39 o
   6 -10   3     2018.15     2116.85    145.17 o
  -6  -9   3     1817.71     1816.76    139.00 o
  -5  -9   3     5533.75     5728.95    218.57 o
  -4  -9   3      943.57      904.49     90.61 o
  -3  -9   3     9400.40     9268.47    171.15 o
  -2  -9   3      781.03      772.38     46.14 o
  -1  -9   3     5553.90     5398.36    139.00 o
   0  -9   3     8046.60     8029.12    127.86 o
   1  -9   3     3155.02     3040.80     75.30 o
   2  -9   3    12072.65    12029.04    190.50 o
   3  -9   3       22.09       35.29     26.84 o
   4  -9   3     4250.89     4511.71    168.23 o
   5  -9   3     1676.78     1567.34    113.67 o
   6  -9   3     1008.50     1118.83    108.80 o
  -6  -8   3     1594.83     1754.73    136.08 o
  -5  -8   3      619.06      677.80     88.01 o
  -4  -8   3     8799.60     9030.24    259.82 o
  -3  -8   3       14.18       29.35     28.26 o
  -2  -8   3    11246.42    11308.28    183.02 o
  -1  -8   3     5654.45     5669.49    110.71 o
   0  -8   3     4209.90     4097.87    191.29 o
   1  -8   3     7707.00     7533.71    128.58 o
   2  -8   3      310.06      334.52     32.36 o
   3  -8   3     8618.76     8608.05    159.68 o
   4  -8   3     1208.91     1441.33    100.03 o
   5  -8   3     3652.80     3564.35    158.16 o
   6  -8   3     2834.02     2689.10    151.67 o
  -6  -7   3     1527.37     1567.34    129.91 o
  -5  -7   3     4203.97     4145.04    180.25 o
  -4  -7   3      331.54      260.47     58.46 o
  -3  -7   3    10764.89    10888.77    187.44 o
  -2  -7   3      691.95      681.16     42.37 o
  -1  -7   3     9838.42     9920.04    156.04 o
   0  -7   3     7816.96     7696.01    109.18 o
   1  -7   3     2815.13     2789.49    108.64 o
   2  -7   3    10205.50    10315.69    166.18 o
   3  -7   3      221.54      213.59     40.43 o
   4  -7   3     6072.82     5853.01    193.24 o
   5  -7   3     1678.00     1777.14    115.94 o
   6  -7   3     1288.24     1356.75     81.52 o
  -7  -6   3     1681.20     1679.06    144.52 o
  -6  -6   3     2049.99     2044.43    139.98 o
  -5  -6   3     1212.24     1350.72    111.40 o
  -4  -6   3     9363.22     9292.33    259.49 o
  -3  -6   3        8.97       13.79     23.29 o
  -2  -6   3    13088.92    13310.81    203.24 o
  -1  -6   3     3605.77     3537.72    119.84 o
   0  -6   3     8010.04     7802.93    147.45 o
   1  -6   3    14528.79    14515.60    198.93 o
   2  -6   3      218.63      247.37     28.11 o
   3  -6   3     9944.73    10074.31    343.77 o
   4  -6   3     1843.05     1776.49    106.52 o
   5  -6   3     2680.98     2709.36     95.96 o
   6  -6   3     3278.66     3179.38    140.63 o
  -7  -5   3      474.16      562.18     98.08 o
  -6  -5   3     1689.40     1665.75    128.61 o
  -5  -5   3     4920.36     4868.31    192.26 o
  -4  -5   3      280.17      304.25     59.27 o
  -3  -5   3    10972.85    11274.36    191.47 o
  -2  -5   3      483.39      539.44     52.61 o
  -1  -5   3    12801.31    13286.35    278.33 o
   0  -5   3     8373.72     8352.67    172.29 o
   1  -5   3     3114.87     3160.53     71.29 o
   2  -5   3    10916.52    10717.57    165.20 o
   3  -5   3      193.03      196.03     31.34 o
   4  -5   3     8908.62     8416.75    230.26 o
   5  -5   3     2391.77     2385.33     89.44 o
   6  -5   3     1317.74     1318.56     77.27 o
  -7  -4   3     2114.69     2093.47    153.29 o
  -6  -4   3     2322.66     2357.51    146.47 o
  -5  -4   3     1521.42     1589.43    114.64 o
  -4  -4   3     8463.63     8331.17    312.10 o
  -3  -4   3        8.01       16.89     34.10 o
  -2  -4   3     7024.75     6911.43    180.57 o
  -1  -4   3     6577.16     6952.36    172.78 o
   0  -4   3     5754.15     5591.73     88.36 o
   1  -4   3    15711.39    15843.06    206.63 o
   2  -4   3      149.47      200.16     25.41 o
   3  -4   3    11288.49    11168.30    265.82 o
   4  -4   3     1352.73     1504.66     91.26 o
   5  -4   3     4180.01     4272.40    115.81 o
   6  -4   3     3604.56     3798.23    158.65 o
  -7  -3   3      831.76      964.24    116.59 o
  -6  -3   3     2265.19     2183.11    139.98 o
  -5  -3   3     5166.30     4969.96    189.67 o
  -4  -3   3      743.87      800.84     38.21 o
  -3  -3   3    12565.05    12479.29    289.37 o
  -2  -3   3     1971.30     2169.79     95.16 o
  -1  -3   3    12529.86    12692.67    268.91 o
   0  -3   3     8278.03     8273.01    115.57 o
   1  -3   3     1017.37     1023.31     40.41 o
   2  -3   3    17406.28    16803.12    436.33 o
   3  -3   3       62.18       67.80     21.42 o
   4  -3   3     6730.58     6794.08    135.76 o
   5  -3   3     2063.12     2016.98     79.52 o
   6  -3   3     1549.37     1565.39    112.37 o
  -7  -2   3     2607.76     2649.15    164.98 o
  -6  -2   3     3008.93     3225.29    164.66 o
  -5  -2   3     2305.98     2211.36    128.93 o
  -4  -2   3     6738.23     6445.39    202.33 o
  -3  -2   3       58.38       63.33     38.00 o
  -2  -2   3     9453.66     9341.37    223.44 o
  -1  -2   3     9333.64     9514.14    213.37 o
   0  -2   3     5357.93     5395.52     87.07 o
   1  -2   3    15324.03    14748.54    193.69 o
   2  -2   3     2071.44     2107.37    100.84 o
   3  -2   3     9228.17     9395.35    149.48 o
   4  -2   3     1196.71     1199.59     56.41 o
   5  -2   3     4488.90     4602.31    116.35 o
   6  -2   3     2558.48     2207.79    128.61 o
   7  -2   3      561.26      573.87     87.69 o
  -7  -1   3      913.01      865.51    107.82 o
  -6  -1   3     2817.60     2677.41    151.34 o
  -5  -1   3     3052.46     3043.10    148.74 o
  -4  -1   3       73.86      103.93     48.39 o
  -3  -1   3    11012.99    10118.54    264.04 o
  -2  -1   3     3312.79     3388.98    125.04 o
  -1  -1   3    12099.72    12159.66    149.55 o
   0  -1   3     8469.16     8479.32    119.03 o
   1  -1   3      923.38      768.67     59.76 o
   2  -1   3    12788.81    12822.34    239.52 o
   3  -1   3      790.80      821.71     47.74 o
   4  -1   3     8130.26     8084.13    147.27 o
   5  -1   3     2376.83     2378.29    120.16 o
   6  -1   3     1483.00     1494.59    109.77 o
   7  -1   3     2861.50     3055.44    162.71 o
  -7   0   3     2143.38     2600.44    160.44 o
  -6   0   3     4246.26     3875.81    177.65 o
  -5   0   3     2760.73     2899.87    144.52 o
  -4   0   3     5455.79     5631.19    187.07 o
  -3   0   3      175.08      181.45     20.26 o
  -2   0   3    13724.52    13382.11    167.89 o
  -1   0   3     3914.36     4029.10    128.28 o
   0   0   3     6090.43     6201.10     92.70 o
   1   0   3    14737.01    14897.43    324.28 o
   2   0   3     2476.61     2569.38     60.20 o
   3   0   3    10490.09    10632.56    157.72 o
   4   0   3     1451.83     1578.61     60.48 o
   5   0   3     3063.76     3132.73    138.03 o
   6   0   3     2123.71     2326.65    129.91 o
   7   0   3      486.09      454.03     81.19 o
  -7   1   3      898.18     1160.73    116.27 o
  -6   1   3     2828.05     2647.85    147.77 o
  -4   1   3       93.32      125.04     49.37 o
  -3   1   3    11139.21    11040.38    155.08 o
  -2   1   3     3363.74     3289.34     60.77 o
  -1   1   3    12122.76    12158.24    153.95 o
   0   1   3     8550.08     8568.51    118.14 o
   1   1   3      895.64      799.58     33.47 o
   2   1   3    12969.81    13048.61    172.75 o
   3   1   3      795.16      686.89     59.43 o
   4   1   3     8321.01     8445.53    145.65 o
   5   1   3     2322.02     2101.26    114.64 o
   6   1   3     1487.16     1600.14    112.37 o
   7   1   3     2879.32     3009.65    162.06 o
  -7   2   3     2585.34     2723.52    161.41 o
  -6   2   3     2989.81     2881.04    154.59 o
  -5   2   3     2364.96     2471.50    134.13 o
  -4   2   3     6585.09     7142.67    218.57 o
  -3   2   3       60.00       67.91     18.20 o
  -2   2   3     9412.91     9111.13    188.69 o
  -1   2   3     9201.45     9474.12    130.06 o
   0   2   3     5416.22     5429.36     86.21 o
   1   2   3    14986.40    14755.47    186.08 o
   2   2   3     1992.12     2107.80     50.77 o
   3   2   3     9274.08     8953.92    209.15 o
   4   2   3     1145.12     1114.29     81.19 o
   5   2   3     4498.95     4641.29    169.53 o
   6   2   3     2537.28     2578.03    137.05 o
   7   2   3      547.43      573.87     87.36 o
  -7   3   3      825.63      794.06    102.63 o
  -6   3   3     2276.68     2389.33    142.25 o
  -5   3   3     5201.73     5098.57    189.67 o
  -4   3   3      752.65      776.85     79.57 o
  -3   3   3    12576.24    12533.77    179.72 o
  -2   3   3     2034.93     2074.88     60.89 o
  -1   3   3    13020.13    13527.65    214.35 o
   0   3   3     8158.10     8037.70    118.02 o
   1   3   3      984.50      904.96     35.72 o
   2   3   3    17610.71    17416.29    309.34 o
   3   3   3       69.86       75.02     31.18 o
   4   3   3     6944.37     6876.69    192.26 o
   5   3   3     2087.37     2026.24    115.29 o
   6   3   3     1555.59     1415.02    108.15 o
   7   3   3     2332.43     2426.68    144.85 o
  -6   4   3     2287.97     2319.18    141.60 o
  -5   4   3     1536.72     1609.24    115.29 o
  -4   4   3     8415.46     9036.73    258.19 o
  -3   4   3        8.24       19.93     16.47 o
  -2   4   3     6778.65     6609.40    132.83 o
  -1   4   3     6589.47     6829.21    109.41 o
   0   4   3     5793.56     5582.80    116.59 o
   1   4   3    15640.90    15660.73    270.21 o
   2   4   3      133.84      132.68     17.05 o
   3   4   3    11554.80    11356.24    240.01 o
   4   4   3     1367.27     1475.11     88.01 o
   5   4   3     4195.87     4133.03    161.09 o
   6   4   3     3611.38     3564.68    162.39 o
   7   4   3      428.26      384.20     78.92 o
  -5   5   3     4868.22     5269.07    201.68 o
  -4   5   3      281.54      309.18     39.30 o
  -3   5   3    10929.55    11483.55    215.32 o
  -2   5   3      485.12      455.98     36.05 o
  -1   5   3    13121.01    13464.38    151.16 o
   0   5   3     8336.08     8199.68    197.62 o
   1   5   3     3121.00     3199.79     82.65 o
   2   5   3    10807.26    10735.69    148.66 o
   3   5   3      198.07      157.19     35.08 o
   4   5   3     8828.87     8502.81    215.65 o
   5   5   3     2433.24     2376.02    122.76 o
   6   5   3     1336.30     1347.47    110.10 o
   7   5   3     2405.85     2567.63    154.59 o
  -5   6   3     1242.51     1137.35    105.23 o
  -4   6   3     9241.91     9218.93    202.98 o
  -3   6   3        9.20       -0.32     20.46 o
  -2   6   3    13150.19    13314.58    153.65 o
  -1   6   3     3781.21     3761.55     57.70 o
   0   6   3     7960.42     8180.31    161.41 o
   1   6   3    14628.12    14941.98    197.62 o
   2   6   3      215.00      236.47     25.01 o
   3   6   3     9985.06    10051.31    223.77 o
   4   6   3     1861.43     1774.87     94.83 o
   5   6   3     2718.68     2747.23    130.23 o
   6   6   3     3259.01     3303.89    158.81 o
  -4   7   3      330.04      374.46     45.14 o
  -3   7   3    10718.51    10957.10    218.25 o
  -2   7   3      749.04      701.83     47.74 o
  -1   7   3     9451.99     9573.64    122.60 o
   0   7   3     7852.29     8017.93    163.03 o
   1   7   3     2875.14     2842.71     89.96 o
   2   7   3    10212.97    10397.92    150.86 o
   3   7   3      215.81      145.50     36.05 o
   4   7   3     6062.82     6095.29    178.30 o
   5   7   3     1642.88     1759.60    106.85 o
   6   7   3     1298.33     1374.10    111.07 o
  -5   8   3      643.67      738.20     65.60 o
  -4   8   3     8733.89     9139.36    210.78 o
  -3   8   3       11.90       38.97     25.98 o
  -2   8   3    11209.42    11115.59    219.22 o
  -1   8   3     5684.66     5831.82     86.68 o
   0   8   3     4165.53     4114.44     93.05 o
   1   8   3     7698.15     8047.81    172.78 o
   2   8   3      301.42      243.58     36.37 o
   3   8   3     8656.13     8616.48    204.93 o
   4   8   3     1185.07     1214.32     81.52 o
   5   8   3     3652.09     3585.79    148.42 o
   6   8   3     2806.06     2869.67    149.39 o
  -5   9   3     5454.11     5505.18    169.21 o
  -4   9   3      934.20      976.58     71.77 o
  -3   9   3     9222.12     9250.11    205.90 o
  -2   9   3      760.21      769.71     53.59 o
  -1   9   3     5555.71     5458.24    100.19 o
   0   9   3     8122.36     8056.23    151.51 o
   1   9   3     3103.56     3054.46     99.05 o
   2   9   3    12166.47    12346.46    248.77 o
   3   9   3       21.45       36.70     31.50 o
   4   9   3     4218.72     4239.55    148.42 o
   5   9   3     1665.39     1696.92    106.52 o
   6   9   3      997.81     1139.62    103.28 o
  -5  10   3      469.17      495.60     62.36 o
  -4  10   3     4975.08     4973.21    151.02 o
  -3  10   3       26.75       15.59     30.53 o
  -2  10   3     7310.00     7186.19    171.48 o
  -1  10   3     3355.07     3392.46     67.65 o
   0  10   3     4643.34     4774.01     85.39 o
   1  10   3     9522.87     9374.17    202.33 o
   2  10   3       95.89       55.86     28.90 o
   3  10   3     7783.87     7811.05    198.43 o
   4  10   3      748.57      882.40     74.70 o
   5  10   3     1846.19     1918.42    112.05 o
   6  10   3     1996.25     2140.56    132.51 o
  -5  11   3     5076.23     5226.85    170.50 o
  -4  11   3      529.90      537.82     59.43 o
  -3  11   3     5923.04     5982.92    164.66 o
  -2  11   3     1194.87     1208.15     69.18 o
  -1  11   3     6474.36     6550.31    116.43 o
   0  11   3     7786.67     8000.76    123.74 o
   1  11   3     2557.50     2594.59     98.08 o
   2  11   3     7191.12     7103.70    180.25 o
   3  11   3      110.42      148.42     40.92 o
   4  11   3     4736.11     4796.21    160.76 o
   5  11   3     2271.62     2312.36    123.41 o
   6  11   3      879.86      766.46     92.56 o
  -5  12   3     1232.79     1254.91     91.26 o
  -4  12   3     6348.10     6759.44    191.61 o
  -3  12   3      425.11      452.08     53.26 o
  -2  12   3     7631.02     7844.17    190.32 o
  -1  12   3     2063.99     2111.20     57.38 o
   0  12   3     4053.04     3948.43     82.12 o
   1  12   3     4981.45     4990.49     98.15 o
   2  12   3      243.66      190.32     40.27 o
   3  12   3     5757.54     5717.25    170.18 o
   4  12   3      369.17      426.10     62.03 o
   5  12   3     2038.87     2153.88    121.14 o
   6  12   3     1936.24     2003.18    129.26 o
  -5  13   3     2803.34     2643.95    129.91 o
  -4  13   3      268.32      225.72     51.31 o
  -3  13   3     5230.93     5260.63    160.11 o
  -2  13   3     1624.68     1694.65     87.69 o
  -1  13   3     6013.57     6136.71    110.15 o
   0  13   3     5956.31     5842.57    114.16 o
   1  13   3      924.64     1023.16     46.18 o
   2  13   3     5382.41     5243.42    156.54 o
   3  13   3      255.72      177.97     45.79 o
   4  13   3     3090.34     2921.96    131.53 o
   5  13   3     1764.03     1720.31    111.07 o
   6  13   3     1007.92      948.00    100.03 o
  -5  14   3      658.61      648.89     77.30 o
  -4  14   3     4354.37     4455.52    159.79 o
  -3  14   3      209.99      201.68     48.72 o
  -2  14   3     9441.68     9786.63    232.86 o
  -1  14   3     1566.54     1679.75     56.81 o
   0  14   3     4316.57     4337.34    100.19 o
   1  14   3     4660.70     4553.08     98.38 o
   2  14   3      115.08       91.14     25.83 o
   3  14   3     4878.01     4925.79    161.74 o
   4  14   3      659.28      683.97     73.72 o
   5  14   3     2819.30     3031.08    144.20 o
  -5  15   3     2608.03     2692.67    138.35 o
  -4  15   3      162.44      209.80     54.56 o
  -3  15   3     4930.81     4926.11    165.31 o
  -2  15   3      782.35      889.87     72.42 o
  -1  15   3     3750.38     3829.69    136.73 o
   0  15   3     2734.14     2865.48     77.48 o
   1  15   3     1050.20     1105.70     52.39 o
   2  15   3     5904.63     5851.60    186.74 o
   3  15   3       61.95       29.23     39.30 o
   4  15   3     3273.67     3248.68    141.92 o
   5  15   3     1549.16     1522.20    110.75 o
  -5  16   3      603.09      659.93     85.09 o
  -4  16   3     3091.97     2953.14    140.63 o
  -3  16   3      125.58      111.07     47.09 o
  -2  16   3     6371.39     6283.01    189.99 o
  -1  16   3     1266.62     1263.68     83.47 o
   0  16   3     1635.70     1704.06     62.70 o
   1  16   3     5600.45     5554.63    116.62 o
   2  16   3      112.47      137.65     30.43 o
   3  16   3     6044.93     5991.27    132.97 o
   4  16   3      700.67      694.03     77.94 o
   5  16   3     2133.88     2137.96    131.21 o
  -5  17   3     2057.14     2060.99    127.63 o
  -4  17   3      326.20      378.03     70.48 o
  -3  17   3     4322.42     4235.33    160.76 o
  -2  17   3      303.28      392.65     62.36 o
  -1  17   3     4849.88     4640.64    159.46 o
   0  17   3     3721.73     3765.50     95.33 o
   1  17   3     1148.86     1146.53     57.48 o
   2  17   3     4285.42     4394.15    109.18 o
   3  17   3       98.22       32.68     31.55 o
   4  17   3     2565.36     2423.75     92.08 o
  -4  18   3     3242.84     3105.78    150.69 o
  -3  18   3      181.83      189.67     57.81 o
  -2  18   3     4267.59     4345.75    164.66 o
  -1  18   3     1804.71     1901.85    106.52 o
   0  18   3     1481.95     1580.18     65.53 o
   1  18   3     4299.55     4237.05    106.21 o
   2  18   3      141.24      180.26     62.52 o
   3  18   3     4157.16     4134.65    114.59 o
   4  18   3      535.39      477.30     53.39 o
  -4  19   3      254.40      299.11     68.85 o
  -3  19   3     3329.53     3723.82    161.74 o
  -2  19   3      685.81      954.17     87.04 o
  -1  19   3     2965.52     2810.89    133.16 o
   0  19   3     2721.68     2762.12     86.54 o
   1  19   3     1038.63     1029.20     58.68 o
   2  19   3     3974.37     3725.29    105.88 o
   3  19   3        6.34      -13.01     30.17 o
   4  19   3     2148.90     2166.22    128.93 o
  -3  20   3        7.12      -20.79     48.72 o
  -2  20   3     2756.33     2886.88    142.25 o
  -1  20   3     1411.75     1389.04    102.63 o
   0  20   3     2446.87     2197.40    120.81 o
   1  20   3     3417.24     3399.42    100.99 o
   2  20   3       46.82       79.64     34.31 o
   3  20   3     2807.61     2767.96    110.91 o
  -3  21   3     2829.83     2873.57    153.29 o
  -2  21   3      328.83      390.70     72.75 o
  -1  21   3     2346.68     2294.50    130.23 o
   0  21   3     2398.27     2474.75    131.21 o
   1  21   3      750.24      699.87     60.41 o
   2  21   3     3392.91     3195.71    103.07 o
   3  21   3       52.59       80.87     53.26 o
  -2  22   3     1666.55     1787.21    124.06 o
  -1  22   3      965.77     1047.71     97.76 o
   0  22   3      809.22      935.66     91.91 o
   1  22   3     3385.15     3505.34    108.07 o
   2  22   3       84.10       83.47     50.34 o
   1  23   3      339.31      262.09     61.06 o
  -1 -22   4     1861.16     1936.93    157.84 o
   0 -22   4     1038.96      952.55    121.46 o
  -2 -21   4     3136.58     3072.00    188.37 o
  -1 -21   4      347.80      371.54     87.04 o
   0 -21   4     1991.83     1874.90    150.69 o
   1 -21   4     1353.48     1556.95    136.40 o
  -2 -20   4       50.14       -3.57     63.98 o
  -1 -20   4     2992.53     3129.16    179.60 o
   0 -20   4     1148.18     1246.47    124.39 o
   1 -20   4     1391.87     1454.97    133.16 o
   2 -20   4     2271.03     2204.22    159.79 o
  -2 -19   4     4107.86     4227.21    204.28 o
  -1 -19   4      402.19      412.13     82.17 o
   0 -19   4     2592.20     2737.16    164.66 o
   1 -19   4     2241.65     2220.45    152.32 o
   2 -19   4      262.51      294.89     82.17 o
  -4 -18   4      593.65      501.45     88.66 o
  -2 -18   4       33.95       28.58     59.76 o
  -1 -18   4     4620.64     4703.32    206.23 o
   0 -18   4      911.12      904.81    100.03 o
   1 -18   4     1756.89     1735.57    132.18 o
   2 -18   4     2971.94     2913.51    168.56 o
  -4 -17   4     2409.01     2179.21    147.45 o
  -2 -17   4     3910.54     4104.12    187.72 o
  -1 -17   4      493.64      467.99     78.92 o
   0 -17   4     2407.81     2401.03    146.15 o
   1 -17   4     3250.03     3000.23    163.03 o
   2 -17   4      529.10      667.73     90.94 o
   3 -17   4     3677.19     3462.38    181.22 o
  -5 -16   4     1332.33     1225.68    128.28 o
  -4 -16   4      451.84      467.67     84.12 o
  -3 -16   4     4399.54     4513.66    182.20 o
  -2 -16   4       72.80       47.09     52.94 o
  -1 -16   4     5408.65     5548.37    213.05 o
   0 -16   4     2745.14     2609.20    145.50 o
   1 -16   4     2272.17     2313.34    139.65 o
   2 -16   4     4421.56     4393.17    190.32 o
   3 -16   4      186.99      157.19     66.58 o
   4 -16   4     2903.57     2990.16    164.01 o
  -5 -15   4     1729.86     1879.77    145.17 o
  -4 -15   4     3286.47     3103.18    165.96 o
  -3 -15   4      173.07      229.37     44.39 o
  -2 -15   4     5536.01     5735.44    212.40 o
  -1 -15   4      577.38      546.26     77.30 o
   0 -15   4     1798.71     1868.08    121.79 o
   1 -15   4     5193.30     5369.10    204.61 o
   2 -15   4     1810.98     2039.23    129.26 o
   3 -15   4     3369.60     3406.56    113.24 o
   4 -15   4      100.89       54.24     59.11 o
  -5 -14   4     2331.89     2317.56    158.49 o
  -4 -14   4      936.34      930.14    102.30 o
  -3 -14   4     4134.48     4345.51    126.36 o
  -2 -14   4      233.58      235.87     52.29 o
  -1 -14   4     4312.33     4356.79    175.70 o
   0 -14   4     3687.68     3676.72    161.41 o
   1 -14   4     2492.02     2434.80    130.23 o
   2 -14   4     5580.62     5426.59    203.63 o
   3 -14   4       23.97       29.89     33.61 o
   4 -14   4     3208.19     3101.56    162.71 o
   5 -14   4     1040.69     1080.51    114.32 o
  -5 -13   4     1814.43     1568.96    135.10 o
  -4 -13   4     3573.40     3683.22    175.38 o
  -3 -13   4      332.25      341.64     89.96 o
  -2 -13   4     6048.72     6186.93    141.14 o
  -1 -13   4      952.68      997.04     89.64 o
   0 -13   4     4549.79     4552.95    174.73 o
   1 -13   4     7339.60     7135.53    227.34 o
   2 -13   4     1421.49     1376.08     66.24 o
   3 -13   4     5248.87     5286.53    135.51 o
   4 -13   4       57.71       37.35     54.56 o
   5 -13   4     2481.85     2692.67    162.71 o
  -5 -12   4     1554.23     1634.24    132.51 o
  -4 -12   4      886.91      981.46    100.35 o
  -3 -12   4     6228.65     6405.98    150.42 o
  -2 -12   4      485.12      472.75     44.74 o
  -1 -12   4     6977.96     6943.26    216.62 o
   0 -12   4     2393.97     2412.72    124.71 o
   1 -12   4     2284.59     2201.62    119.52 o
   2 -12   4     5802.74     5846.61    250.24 o
   3 -12   4       81.58       78.71     33.86 o
   4 -12   4     4975.04     4925.14    194.54 o
   5 -12   4      866.42      760.61     97.76 o
  -6 -11   4      713.91      850.90    115.62 o
  -5 -11   4     1714.09     1680.04    131.86 o
  -4 -11   4     4915.50     5051.48    200.71 o
  -3 -11   4      191.86      163.31     41.57 o
  -2 -11   4     6848.34     6652.42    143.39 o
  -1 -11   4     2079.87     2093.66     71.92 o
   0 -11   4     7005.19     7009.52    212.07 o
   1 -11   4     5204.92     5265.71    111.90 o
   2 -11   4      584.90      580.97     48.55 o
   3 -11   4     6574.46     6587.94    147.45 o
   4 -11   4       49.03       48.54     37.49 o
   5 -11   4     2584.36     2584.52    154.92 o
  -6 -10   4     2258.54     2553.34    165.96 o
  -5 -10   4     2354.65     2267.22    146.80 o
  -4 -10   4      464.07      492.35     76.97 o
  -3 -10   4     7438.38     7815.68    164.63 o
  -2 -10   4      656.75      677.20     49.13 o
  -1 -10   4    10483.18    10435.87    176.36 o
   0 -10   4     2729.39     2758.27    124.71 o
   1 -10   4     2871.28     2836.58     77.72 o
   2 -10   4     5306.43     5282.69    118.73 o
   3 -10   4       31.58       55.88     30.88 o
   4 -10   4     6260.67     6389.60    152.93 o
   5 -10   4      426.88      364.39     78.92 o
  -6  -9   4      567.96      438.76     91.59 o
  -5  -9   4     1538.32     1512.13    123.09 o
  -4  -9   4     5275.10     4995.62    195.84 o
  -3  -9   4      222.22      288.29     40.53 o
  -2  -9   4     9943.64    10292.03    182.46 o
  -1  -9   4     1520.27     1456.83     60.76 o
   0  -9   4     5524.95     5488.29    172.45 o
   1  -9   4     4726.73     4645.62    114.16 o
   2  -9   4     1516.71     1554.89     63.55 o
   3  -9   4     8157.71     8226.58    161.65 o
   4  -9   4      220.69      279.58     44.21 o
   5  -9   4     3143.80     3124.94    161.74 o
   6  -9   4     1412.12     1382.55    125.04 o
  -6  -8   4     2154.64     2084.05    148.74 o
  -5  -8   4     3198.06     3413.33    171.48 o
  -4  -8   4     1176.29     1174.69    101.65 o
  -3  -8   4     5935.11     5883.17    187.07 o
  -2  -8   4       38.35       27.63     25.44 o
  -1  -8   4     9873.17     9966.39    169.06 o
   0  -8   4     4585.59     4401.70     86.88 o
   1  -8   4     4202.25     4173.19     92.78 o
   2  -8   4     7626.15     7595.48    142.70 o
   3  -8   4       55.64       73.38     32.48 o
   4  -8   4     6768.15     6404.47    214.02 o
   5  -8   4      648.76      758.99     92.23 o
   6  -8   4     1500.12     1698.22    128.93 o
  -6  -7   4     1130.72     1215.29    121.14 o
  -5  -7   4     1653.44     1656.98    122.76 o
  -4  -7   4     5050.29     5003.68    149.07 o
  -3  -7   4      664.90      702.00     54.89 o
  -2  -7   4     7968.41     8146.86    221.82 o
  -1  -7   4     1745.24     1703.09     89.96 o
   0  -7   4     7894.45     7844.90    123.50 o
   1  -7   4    10009.43     9933.52    156.17 o
   2  -7   4     1796.02     1816.42     76.32 o
   3  -7   4     9149.66     9155.00    168.56 o
   4  -7   4      194.82      290.99     62.68 o
   5  -7   4     3739.17     3625.41    167.26 o
   6  -7   4     1097.35      965.54    105.88 o
  -6  -6   4     2925.57     2835.57    167.26 o
  -5  -6   4     2679.11     2767.69    151.34 o
  -4  -6   4     2085.86     2093.85    152.97 o
  -3  -6   4     9589.83     9658.07    256.57 o
  -2  -6   4      122.26      107.50     39.62 o
  -1  -6   4     7085.54     6941.64    192.59 o
   0  -6   4     3404.54     3279.36     69.51 o
   1  -6   4     3763.22     3735.14    177.49 o
   2  -6   4     8163.92     8042.79    145.67 o
   3  -6   4      153.70      198.77     39.46 o
   4  -6   4     7763.10     7874.05    234.81 o
   5  -6   4      617.02      599.20     82.17 o
   6  -6   4     1817.06     1965.51    132.83 o
  -6  -5   4     1288.12     1359.49    124.06 o
  -5  -5   4     2422.00     2206.16    134.78 o
  -4  -5   4     6631.85     6470.16    304.63 o
  -3  -5   4      158.66      148.42     47.74 o
  -2  -5   4     7210.22     7155.34    201.03 o
  -1  -5   4     3100.35     3111.95    117.57 o
   0  -5   4     8290.42     8278.43    123.58 o
   1  -5   4     5609.78     5477.08    117.40 o
   2  -5   4      788.11      800.07     45.41 o
   3  -5   4     9126.73     9259.96    162.95 o
   4  -5   4       11.43      -13.32     39.95 o
   5  -5   4     4748.86     4873.50    187.39 o
   6  -5   4     1921.48     1923.29    130.23 o
  -6  -4   4     2549.16     2433.50    152.32 o
  -5  -4   4     2787.10     2587.77    145.50 o
  -4  -4   4     1939.68     1630.67    116.59 o
  -3  -4   4     9493.08     9334.87    255.92 o
  -2  -4   4      172.85      139.33     43.19 o
  -1  -4   4    15141.49    15163.58    181.20 o
   0  -4   4     3639.66     3580.32     72.02 o
   1  -4   4     5899.98     5957.38    182.20 o
   2  -4   4    11401.05    11160.65    324.28 o
   3  -4   4      226.59      280.40     32.16 o
   4  -4   4     6390.46     6437.92    200.71 o
   5  -4   4      421.08      546.59     75.02 o
   6  -4   4     1798.86     1776.82    124.39 o
  -6  -3   4     1144.92     1102.59    113.02 o
  -5  -3   4     2444.05     2395.83    139.33 o
  -4  -3   4     4481.08     4260.34    175.05 o
  -3  -3   4      272.90      345.23     60.73 o
  -2  -3   4    15757.44    15944.59    342.31 o
  -1  -3   4      722.26      803.81     68.53 o
   0  -3   4    10033.74     9886.28    192.91 o
   1  -3   4     5769.89     5483.23    232.86 o
   2  -3   4      473.38      515.10     36.21 o
   3  -3   4     8193.33     8137.89    145.47 o
   4  -3   4      906.38      839.21     79.24 o
   5  -3   4     4153.62     3990.78    165.63 o
   6  -3   4     1649.79     1578.71    119.19 o
  -7  -2   4      262.47      278.00     84.12 o
  -6  -2   4     3087.92     3120.07    166.61 o
  -5  -2   4     4370.10     4055.08    179.60 o
  -4  -2   4     1405.35     1199.70    104.58 o
  -3  -2   4    10226.46     9305.64    257.22 o
  -2  -2   4      497.19      638.17     64.63 o
  -1  -2   4    10645.41    10643.34    137.85 o
   0  -2   4     5457.59     5428.53     97.14 o
   1  -2   4     5705.33     5842.78    108.25 o
   2  -2   4    10856.96    10842.56    168.04 o
   3  -2   4      483.49      558.63     38.54 o
   4  -2   4     6178.92     6379.46    196.16 o
   5  -2   4     1510.78     1593.65    107.17 o
   6  -2   4     1984.53     1824.56    123.09 o
  -7  -1   4     3038.89     2938.20    176.03 o
  -6  -1   4     1840.53     1795.65    133.16 o
  -4  -1   4     6803.57     6745.15    227.34 o
  -3  -1   4      356.36      347.50     61.71 o
  -2  -1   4    14005.31    13678.35    314.70 o
  -1  -1   4     1692.39     1667.43     42.43 o
   0  -1   4     8827.76     8656.99    131.31 o
   1  -1   4     8129.93     8198.34    218.08 o
   2  -1   4     2490.42     2459.72     68.01 o
   3  -1   4     6843.06     6936.12    193.24 o
   4  -1   4      647.19      667.40     72.10 o
   5  -1   4     5357.00     5127.47    186.09 o
   6  -1   4     1601.44     1674.19    120.49 o
  -7   0   4      617.83      664.80    101.98 o
  -6   0   4     2881.47     2631.61    155.24 o
  -5   0   4     3481.88     3761.49    168.88 o
  -4   0   4     1111.20     1190.93    103.60 o
  -3   0   4    11188.78    10367.64    282.87 o
  -2   0   4        3.74      -34.43     34.43 o
  -1   0   4     8172.03     8054.97    115.12 o
   0   0   4     8730.13     8972.10    131.72 o
   1   0   4     2295.96     2244.12     59.52 o
   2   0   4    10225.95    10122.47    155.30 o
   3   0   4       75.90       80.87     40.60 o
   4   0   4     4104.57     4257.09    157.19 o
   5   0   4     2600.55     2798.22    138.68 o
   6   0   4     2186.85     2117.50    130.56 o
  -7   1   4     2991.77     3218.47    181.55 o
  -6   1   4     1835.97     1772.60    131.53 o
  -5   1   4     3991.42     4267.16    181.22 o
  -4   1   4     6884.61     6898.44    227.99 o
  -3   1   4      355.55      307.56     59.11 o
  -2   1   4    13916.35    13528.71    176.49 o
  -1   1   4     1780.20     1823.35     44.82 o
   0   1   4     8903.71     8918.44    206.88 o
   1   1   4     8011.21     8109.09    127.07 o
   2   1   4     2509.46     2538.30     64.65 o
   3   1   4     7005.35     6656.49    185.12 o
   4   1   4      642.33      732.03     74.37 o
   5   1   4     5384.42     5315.19    188.69 o
   6   1   4     1655.31     1593.97    117.57 o
  -7   2   4      269.27      323.80     83.79 o
  -6   2   4     3056.21     3164.24    169.21 o
  -5   2   4     4380.28     4561.72    186.42 o
  -4   2   4     1494.50     1678.41    121.14 o
  -3   2   4    10045.32     9404.05    268.91 o
  -2   2   4      473.23      441.19     25.93 o
  -1   2   4    10457.84    10246.35    146.11 o
   0   2   4     5467.35     5530.82     94.48 o
   1   2   4     5891.20     5990.84    102.21 o
   2   2   4    10769.71    10849.65    159.14 o
   3   2   4      492.27      518.01     55.86 o
   4   2   4     5913.05     5993.96    188.37 o
   5   2   4     1524.32     1379.95    103.93 o
   6   2   4     1963.63     1859.63    126.34 o
  -7   3   4     2737.65     2635.51    167.26 o
  -5   3   4     2424.24     2413.37    141.28 o
  -4   3   4     4509.94     5199.57    198.43 o
  -3   3   4      300.66      301.39     65.93 o
  -2   3   4    15663.70    15177.40    205.23 o
  -1   3   4      710.51      731.25     43.03 o
   0   3   4    10173.60    10105.09    185.44 o
   1   3   4     5954.44     5944.74    100.80 o
   2   3   4      472.48      474.88     30.37 o
   3   3   4     8231.85     8221.88    203.31 o
   4   3   4      900.00      884.02     76.97 o
   5   3   4     4196.32     4067.10    166.61 o
   6   3   4     1679.77     1752.46    123.09 o
  -7   4   4      249.70      290.34     85.09 o
  -5   4   4     2798.12     3031.41    158.49 o
  -4   4   4     1983.83     2151.28    131.86 o
  -3   4   4     9440.61     9442.29    150.49 o
  -2   4   4      186.98      210.74     22.48 o
  -1   4   4    14852.90    14421.73    199.42 o
   0   4   4     3591.94     3558.24     76.08 o
   1   4   4     5947.83     5910.70    103.75 o
   2   4   4    11187.65    11271.89    162.81 o
   3   4   4      235.31      276.70     45.79 o
   4   4   4     6388.56     6094.96    187.07 o
   5   4   4      417.24      397.84     68.53 o
   6   4   4     1799.43     1718.03    124.39 o
  -5   5   4     2478.06     2520.87    145.50 o
  -4   5   4     6660.29     6881.56    233.51 o
  -3   5   4      166.70      114.91     22.85 o
  -2   5   4     7255.62     6989.67    120.93 o
  -1   5   4     2997.07     3042.78     71.95 o
   0   5   4     8206.68     8026.46    130.87 o
   1   5   4     5531.60     5396.54     99.78 o
   2   5   4      796.01      753.29     38.02 o
   3   5   4     9127.14     8786.98    214.67 o
   4   5   4       13.13       11.04     34.10 o
   5   5   4     4838.43     4635.45    178.62 o
   6   5   4     1900.18     2131.79    137.70 o
  -5   6   4     2654.39     2736.84    155.24 o
  -4   6   4     2067.98     2308.79    142.57 o
  -3   6   4     9491.04     9685.53    161.71 o
  -2   6   4      108.61      123.41     23.61 o
  -1   6   4     7208.40     7126.64    186.09 o
   0   6   4     3508.75     3391.99     77.91 o
   1   6   4     3825.02     3727.09    146.15 o
   2   6   4     8133.25     8046.11    130.17 o
   3   6   4      149.11      129.91     38.00 o
   4   6   4     7706.23     8115.68    220.19 o
   5   6   4      653.00      737.88     83.14 o
   6   6   4     1815.04     1726.15    129.91 o
  -5   7   4     1586.40     1542.66    128.28 o
  -4   7   4     5042.57     5132.34    211.10 o
  -3   7   4      662.40      686.24     50.99 o
  -2   7   4     8155.87     8037.41    171.48 o
  -1   7   4     1726.98     1742.72     68.53 o
   0   7   4     7925.10     7922.77    169.85 o
   1   7   4     9794.25     9742.07    153.93 o
   2   7   4     1739.31     1598.52     79.89 o
   3   7   4     9239.96     9203.99    221.17 o
   4   7   4      213.48      205.90     50.01 o
   5   7   4     3709.60     3620.21    155.89 o
   6   7   4     1061.29     1002.57    104.25 o
  -5   8   4     3276.63     3195.41    177.00 o
  -3   8   4     5972.23     5984.87    150.37 o
  -2   8   4       39.47       63.65     25.33 o
  -1   8   4     9944.36     9845.41    201.03 o
   0   8   4     4603.12     4607.19    122.76 o
   1   8   4     4277.16     4397.35    102.46 o
   2   8   4     7489.22     7395.67    184.14 o
   3   8   4       60.00       86.39     37.02 o
   4   8   4     6679.19     6638.30    197.14 o
   5   8   4      691.83      611.87     78.27 o
   6   8   4     1520.34     1764.15    128.28 o
  -6   9   4      573.05      682.67    108.47 o
  -4   9   4     5375.29     5316.49    151.99 o
  -3   9   4      208.10      214.67     38.97 o
  -2   9   4     9940.26     9962.98    213.05 o
  -1   9   4     1530.29     1422.17     67.88 o
   0   9   4     5448.91     5200.55    138.35 o
   1   9   4     4693.22     4823.96    103.46 o
   2   9   4     1465.84     1405.28     76.00 o
   3   9   4     8069.13     7684.71    203.31 o
   4   9   4      217.65      178.30     49.69 o
   5   9   4     3091.34     3336.04    151.02 o
   6   9   4     1426.16     1667.69    124.39 o
  -6  10   4     2203.81     2241.56    166.28 o
  -4  10   4      505.03      565.10     59.43 o
  -3  10   4     7525.18     7833.46    189.02 o
  -2  10   4      670.23      643.69     54.24 o
  -1  10   4    10513.27    10482.93    220.52 o
   0  10   4     2735.91     2818.36     72.42 o
   1  10   4     2865.51     3023.61    106.20 o
   2  10   4     5376.80     5398.98    153.62 o
   3  10   4       26.19       27.28     30.20 o
   4  10   4     6290.64     6039.75    191.29 o
   5  10   4      422.98      359.85     67.88 o
   6  10   4     1767.26     1847.29    132.51 o
  -6  11   4      721.62      708.97    118.54 o
  -4  11   4     4906.94     5106.04    160.44 o
  -3  11   4      203.42      171.15     40.27 o
  -2  11   4     6854.58     6755.54    173.75 o
  -1  11   4     2010.10     1819.04     84.12 o
   0  11   4     6964.87     6935.82    131.37 o
   1  11   4     5233.34     5218.41    150.04 o
   2  11   4      552.62      600.82     59.11 o
   3  11   4     6566.18     6401.22    187.39 o
   4  11   4       38.48       79.89     47.42 o
   5  11   4     2549.27     2516.32    134.78 o
  -4  12   4      850.09      933.06     75.35 o
  -3  12   4     6232.01     6393.43    177.32 o
  -2  12   4      486.68      450.78     50.99 o
  -1  12   4     6958.98     7258.94    181.87 o
   0  12   4     2428.91     2415.99     90.45 o
   1  12   4     2240.39     2139.26     96.78 o
   2  12   4     5957.14     5832.22    168.88 o
   3  12   4       77.46       85.41     40.92 o
   4  12   4     5001.10     5168.07    177.97 o
   5  12   4      852.59      799.91     87.36 o
  -4  13   4     3533.73     3604.30    141.92 o
  -3  13   4      325.57      347.50     52.61 o
  -2  13   4     6152.55     6389.85    177.32 o
  -1  13   4      943.74      993.15     70.15 o
   0  13   4     4527.22     4527.91    107.01 o
   1  13   4     7297.29     7234.63    128.71 o
   2  13   4     1438.87     1471.86     87.04 o
   3  13   4     5348.09     5392.16    174.40 o
   4  13   4       52.38       97.76     50.01 o
   5  13   4     2495.25     2868.70    145.50 o
  -4  14   4      912.40      799.91     76.65 o
  -3  14   4     4102.01     4341.85    152.64 o
  -2  14   4      231.63      229.94     47.42 o
  -1  14   4     4311.62     3978.76    138.35 o
   0  14   4     3652.22     3631.58    130.88 o
   1  14   4     2450.25     2410.88     72.77 o
   2  14   4     5497.73     5344.09    168.88 o
   3  14   4       27.34       29.55     41.90 o
   4  14   4     3201.76     3182.10    145.82 o
   5  14   4     1032.86      881.10     94.18 o
  -4  15   4     3250.16     3451.66    144.52 o
  -3  15   4      165.90      159.46     50.34 o
  -2  15   4     5513.96     5820.21    179.60 o
  -1  15   4      612.00      622.26     65.60 o
   0  15   4     1824.98     1722.58     94.51 o
   1  15   4     5314.36     5345.00    113.41 o
   2  15   4     1859.47     1950.39     72.10 o
   3  15   4     3345.05     3424.05    143.87 o
   4  15   4      100.95      156.54     56.83 o
  -5  16   4     1314.82     1090.90     97.43 o
  -4  16   4      466.59      600.18     77.30 o
  -3  16   4     4350.28     4507.16    165.63 o
  -2  16   4       67.54       51.31     47.74 o
  -1  16   4     5435.40     5624.70    176.03 o
   0  16   4     2693.48     2619.92    115.94 o
   1  16   4     2284.68     2236.79    124.55 o
   2  16   4     4376.48     4232.33    107.08 o
   3  16   4      187.42      226.04     56.83 o
   4  16   4     2938.56     2981.72    144.85 o
  -5  17   4      936.25      832.39     92.56 o
  -4  17   4     2415.22     2436.43    131.21 o
  -3  17   4      118.72      137.70     53.59 o
  -2  17   4     3796.82     3728.36    151.67 o
  -1  17   4      518.50      677.47     71.77 o
   0  17   4     2421.88     2434.15    118.54 o
   1  17   4     3287.31     3251.54    189.50 o
   2  17   4      557.34      571.61     46.45 o
   3  17   4     3680.27     3571.94    106.64 o
   4  17   4       75.95       88.34     56.51 o
  -4  18   4      584.92      516.38     81.19 o
  -3  18   4     3193.25     3406.84    156.54 o
  -2  18   4       31.76        8.12     44.49 o
  -1  18   4     4601.39     4804.00    172.13 o
   0  18   4      924.73      996.40     84.44 o
   1  18   4     1761.90     1813.11     72.55 o
   2  18   4     3023.54     3008.07    266.31 o
   3  18   4       99.48       77.57     36.37 o
   4  18   4     3367.68     3478.61    161.41 o
  -4  19   4     1862.80     1956.74    128.93 o
  -3  19   4       60.03        1.95     55.54 o
  -2  19   4     4090.56     3756.94    159.79 o
  -1  19   4      417.81      533.60     71.45 o
   0  19   4     2609.75     2680.33    130.88 o
   1  19   4     2235.07     2104.84    118.54 o
   2  19   4      254.74      314.71     43.39 o
   3  19   4     3811.01     3690.14    140.14 o
  -3  20   4     2024.39     2201.62    133.48 o
  -2  20   4       56.30       91.91     55.54 o
  -1  20   4     2997.30     2918.39    142.90 o
   0  20   4     1129.07     1268.55    100.03 o
   1  20   4     1390.05     1377.35    101.98 o
   2  20   4     2267.17     2330.22     88.77 o
   3  20   4       13.76       36.70     52.29 o
  -2  21   4     3103.73     3338.64    159.14 o
  -1  21   4      363.90      350.43     70.80 o
   0  21   4     1980.09     2159.40    127.96 o
   2  21   4      379.38      324.45     62.36 o
  -2 -21   5       73.52      146.47     82.82 o
  -1 -21   5     2547.95     2206.49    167.58 o
  -2 -20   5     2932.88     3097.33    189.67 o
  -1 -20   5       36.97       11.04     66.25 o
   0 -20   5     2875.90     3093.11    184.79 o
   1 -20   5      885.91      920.72    116.27 o
  -2 -19   5        8.95       -6.82     68.85 o
  -1 -19   5     3037.89     2944.04    177.97 o
   0 -19   5      562.11      620.64     97.43 o
   1 -19   5     1762.70     1815.47    143.22 o
   2 -19   5     1693.03     1595.60    134.78 o
  -2 -18   5     3543.33     3584.49    190.32 o
  -1 -18   5       97.19       72.42     67.23 o
   0 -18   5     3279.28     3011.59    175.05 o
   1 -18   5     1164.08     1025.30    112.37 o
   2 -18   5     1265.66     1166.25    121.79 o
   3 -18   5     2486.23     2687.80    173.10 o
  -2 -17   5       82.63       89.96     66.25 o
  -1 -17   5     4523.89     4544.18    205.58 o
   0 -17   5      349.82      376.41     78.92 o
   1 -17   5     1452.40     1274.07    113.67 o
   2 -17   5     2903.24     2755.03    163.03 o
   3 -17   5      208.79      113.99     69.50 o
  -4 -16   5     2020.30     2016.17    145.82 o
  -3 -16   5      761.22      912.93    107.17 o
  -2 -16   5     4216.93     4380.18    200.38 o
  -1 -16   5       60.83       52.61     56.83 o
   0 -16   5     3647.21     3681.92    176.68 o
   1 -16   5     2918.13     2607.58    152.97 o
   2 -16   5     2236.67     2181.81    144.20 o
   3 -16   5     2420.10     2553.67    155.89 o
   4 -16   5        4.73      -25.66     60.73 o
  -5 -15   5      720.64      561.53    102.63 o
  -4 -15   5     1222.96     1033.42    111.72 o
  -3 -15   5     4448.70     4728.33    207.85 o
  -2 -15   5      209.62      236.43     68.85 o
  -1 -15   5     4570.67     4571.14    196.49 o
   0 -15   5     1209.62     1199.38    104.90 o
   1 -15   5     3047.11     3037.58    158.81 o
   2 -15   5     2746.31     3022.31    159.46 o
   3 -15   5      580.01      657.05    102.63 o
   4 -15   5     2838.76     2924.35    116.42 o
  -5 -14   5     2127.09     1980.77    153.29 o
  -4 -14   5     2019.86     2065.21    141.28 o
  -3 -14   5     1110.09     1245.92    108.80 o
  -2 -14   5     4271.35     4293.79    188.04 o
  -1 -14   5       25.18       33.13     52.94 o
   0 -14   5     3421.73     3282.78    160.76 o
   1 -14   5     3595.38     3368.52    163.03 o
   2 -14   5     2230.70     2177.80     86.60 o
   3 -14   5     2837.12     2907.25    232.05 o
   4 -14   5       24.33       17.56     40.69 o
  -5 -13   5     1062.53     1109.09    123.41 o
  -4 -13   5     1174.12     1228.61    116.59 o
  -3 -13   5     5765.52     5786.41    189.67 o
  -2 -13   5      224.77      323.15     71.12 o
  -1 -13   5     7589.67     7758.76    249.10 o
   0 -13   5     1047.35     1027.90     96.13 o
   1 -13   5     4666.85     4762.43    186.74 o
   2 -13   5     3994.92     3909.26    110.94 o
   3 -13   5      506.99      529.19     54.20 o
   4 -13   5     3424.37     3367.72    120.89 o
  -5 -12   5     2402.10     2701.11    167.91 o
  -4 -12   5     3117.56     3427.30    176.03 o
  -3 -12   5     1626.17     1703.70     85.69 o
  -2 -12   5     4863.31     4783.84    144.20 o
  -1 -12   5      526.95      569.97     75.67 o
   0 -12   5     3628.15     3637.75    157.84 o
   1 -12   5     2599.13     2579.70     81.03 o
   2 -12   5     2125.68     2096.76     80.83 o
   3 -12   5     4343.05     4336.50    181.71 o
   4 -12   5        2.63       17.98     74.37 o
   5 -12   5     2728.98     2621.22    162.06 o
  -5 -11   5      971.53     1060.37    117.57 o
  -4 -11   5     2022.86     2360.43    143.87 o
  -3 -11   5     4928.89     5162.43    192.10 o
  -2 -11   5      588.75      585.07     50.86 o
  -1 -11   5     8575.76     8673.64    254.94 o
   0 -11   5      290.48      315.68     56.83 o
   1 -11   5     3286.68     3068.89     86.35 o
   2 -11   5     4621.47     4677.69    117.31 o
   3 -11   5      215.17      299.17     44.13 o
   4 -11   5     5535.43     5440.37    147.59 o
   5 -11   5       25.42       79.57     70.48 o
  -5 -10   5     2631.98     2913.51    166.93 o
  -4 -10   5     3441.14     3323.05    167.26 o
  -3 -10   5     1767.81     1691.17     84.34 o
  -2 -10   5     6134.74     6500.18    146.94 o
  -1 -10   5      262.62      310.16     58.78 o
   0 -10   5     7832.23     7726.93    227.66 o
   1 -10   5     4290.75     4198.54    105.06 o
   2 -10   5     1202.92     1334.70    114.64 o
   3 -10   5     6590.73     6510.45    149.94 o
   4 -10   5       12.23       30.20     57.48 o
   5 -10   5     3073.88     3001.20    168.88 o
  -6  -9   5     2969.75     2674.81    172.13 o
  -5  -9   5      954.25      913.90    106.52 o
  -4  -9   5     2270.90     2253.07     99.44 o
  -3  -9   5     4694.65     4751.92    131.41 o
  -2  -9   5      255.57      284.82     41.43 o
  -1  -9   5     7886.00     7932.51    232.86 o
   0  -9   5     1355.63     1446.85     97.11 o
   1  -9   5     3763.34     3713.29     91.61 o
   2  -9   5     3152.14     3313.13     96.39 o
   3  -9   5      358.00      394.17     45.13 o
   4  -9   5     6255.65     5855.93    217.27 o
   5  -9   5      201.96      215.65     75.02 o
  -6  -8   5      574.02      571.27     98.08 o
  -5  -8   5     4119.91     3970.32    189.02 o
  -4  -8   5     4317.63     4129.01    153.78 o
  -3  -8   5      651.77      736.41     58.89 o
  -2  -8   5     5659.04     5953.69    197.14 o
  -1  -8   5      170.92      198.76     50.01 o
   0  -8   5     6780.94     6509.04    199.73 o
   1  -8   5     2350.51     2344.18     72.10 o
   2  -8   5     2523.35     2614.30    100.84 o
   3  -8   5     5227.94     5525.88    194.70 o
   4  -8   5      152.46      192.91     64.30 o
   5  -8   5     4171.09     4090.81    189.34 o
  -6  -7   5     2586.93     2517.62    160.11 o
  -5  -7   5     1799.27     1825.21    132.18 o
  -4  -7   5     1440.85     1397.03     80.87 o
  -3  -7   5     5425.98     5134.94    195.19 o
  -2  -7   5      111.60       64.95     45.14 o
  -1  -7   5     9331.24     9276.41    246.83 o
   0  -7   5     2035.78     2007.73    106.20 o
   1  -7   5     5845.26     5927.75    118.17 o
   2  -7   5     4312.47     4572.82    110.64 o
   3  -7   5      666.24      699.50     51.87 o
   4  -7   5     5065.51     5086.55    195.51 o
   5  -7   5      252.14       74.05     62.68 o
  -6  -6   5      411.41      519.31     92.56 o
  -5  -6   5     2830.47     2810.24    157.84 o
  -4  -6   5     2187.07     2110.77     94.22 o
  -3  -6   5     1810.26     1854.11    123.09 o
  -2  -6   5     8004.66     8178.04    237.73 o
  -1  -6   5      597.19      628.43     67.55 o
   0  -6   5    10728.06    10428.94    156.06 o
   1  -6   5     2662.46     2640.79     75.35 o
   2  -6   5     2981.80     3005.38     87.49 o
   3  -6   5     4826.31     4673.18    245.53 o
   4  -6   5       43.22       -6.17     50.34 o
   5  -6   5     3726.79     3743.63    176.03 o
  -6  -5   5     2697.26     3014.84    175.05 o
  -5  -5   5     1602.73     1614.11    123.74 o
  -4  -5   5     2190.54     2216.88    139.00 o
  -3  -5   5     5484.79     5528.89    204.28 o
  -2  -5   5       92.67      104.58     44.49 o
  -1  -5   5    10427.95    10279.95    261.76 o
   0  -5   5     1294.03     1308.32     46.98 o
   1  -5   5     5180.98     5260.75    108.84 o
   2  -5   5     6059.20     5970.86    146.31 o
   3  -5   5      418.75      391.16     40.91 o
   4  -5   5     5023.20     5459.06    194.54 o
   5  -5   5      109.40      112.05     61.71 o
   6  -5   5     2137.90     2177.26    147.12 o
  -6  -4   5      415.17      396.54     83.79 o
  -5  -4   5     3008.08     2790.75    155.56 o
  -4  -4   5     3843.18     3492.25    172.78 o
  -3  -4   5      723.82      802.83     87.69 o
  -2  -4   5    12108.79    12646.23    311.13 o
  -1  -4   5      491.34      534.90     61.71 o
   0  -4   5    11463.36    11430.42    253.81 o
   1  -4   5     2280.49     2251.59     69.75 o
   2  -4   5     2667.56     2542.91    348.64 o
   3  -4   5     8967.09     9159.58    167.45 o
   4  -4   5      116.97       82.17     52.94 o
   5  -4   5     4829.03     5009.26    194.86 o
   6  -4   5      407.38      416.03     84.44 o
  -6  -3   5     3509.77     3417.56    181.55 o
  -4  -3   5     3113.53     2895.98    156.86 o
  -3  -3   5     6069.86     5833.20    206.88 o
  -2  -3   5      356.64      382.90     59.76 o
  -1  -3   5     7847.38     7996.82    216.95 o
   0  -3   5     2599.32     2635.39     82.00 o
   1  -3   5     6302.57     5981.72    134.45 o
   2  -3   5     5592.13     5632.21    136.57 o
   3  -3   5      885.47      872.60     51.61 o
   4  -3   5     5948.00     5934.20    198.76 o
   5  -3   5      195.10      256.24     69.83 o
   6  -3   5     2400.75     2334.45    146.15 o
  -6  -2   5      273.76      326.72     81.84 o
  -5  -2   5     3161.30     3237.63    173.10 o
  -4  -2   5     4767.35     4554.25    196.49 o
  -3  -2   5      507.43      508.27     77.30 o
  -2  -2   5    12499.59    12723.20    315.68 o
  -1  -2   5      154.33      115.62     39.30 o
   0  -2   5     8870.64     8388.19    158.49 o
   1  -2   5     4733.19     4702.97    114.97 o
   2  -2   5     2324.19     2435.55    118.38 o
   3  -2   5     7597.42     7637.95    216.62 o
   4  -2   5       36.26      -42.87     42.87 o
   5  -2   5     4803.44     4813.09    188.04 o
   6  -2   5      635.39      829.46     97.76 o
  -5  -1   5     2609.36     2594.59    153.62 o
  -4  -1   5     3423.50     3334.42    167.91 o
  -3  -1   5     8448.41     7407.68    242.28 o
  -2  -1   5      761.31      853.82     82.82 o
  -1  -1   5    10520.82    10342.63    263.06 o
   0  -1   5     3906.59     3869.21    114.81 o
   1  -1   5     8422.47     8655.20    146.20 o
   2  -1   5    10287.25    10418.53    170.83 o
   3  -1   5     3006.31     3006.07    131.21 o
   4  -1   5     4943.25     5195.02    183.17 o
   5  -1   5      371.09      395.25     74.37 o
   6  -1   5     3032.85     2949.24    158.81 o
  -6   0   5      118.99      169.85     72.42 o
  -5   0   5     2641.99     2546.85    153.29 o
  -4   0   5     3351.94     3359.10    169.53 o
  -3   0   5     1145.16     1150.66    103.28 o
  -2   0   5    10756.50    10085.09    277.03 o
  -1   0   5       99.74       75.36     30.69 o
   0   0   5     7070.43     6882.23    243.42 o
   1   0   5     7932.48     8067.15    137.54 o
   2   0   5     3953.80     3861.57    145.66 o
   3   0   5     4859.19     5224.58    172.78 o
   4   0   5      131.28      189.02     56.83 o
   5   0   5     4174.55     4385.70    179.92 o
   6   0   5     1093.32     1118.51    107.17 o
  -5   1   5     2640.79     2642.66    156.54 o
  -4   1   5     3477.29     3882.95    182.52 o
  -3   1   5     8378.21     7737.65    253.32 o
  -2   1   5      753.71      718.39     77.94 o
  -1   1   5    10364.07    10504.36    152.42 o
   0   1   5     3935.69     4051.28     84.65 o
   1   1   5     8425.83     8600.04    141.91 o
   2   1   5    10195.97    10344.89    235.30 o
   3   1   5     3046.93     2990.16    127.63 o
   4   1   5     4861.65     4941.70    181.22 o
   5   1   5      368.72      389.07     73.07 o
   6   1   5     3057.45     2799.84    154.59 o
  -5   2   5     3032.10     3020.69    170.50 o
  -4   2   5     4902.49     4974.18    205.25 o
  -3   2   5      534.03      497.55     78.92 o
  -2   2   5    12367.14    12330.23    326.07 o
  -1   2   5      171.39      196.94     29.07 o
   0   2   5     8802.48     8699.82    136.78 o
   1   2   5     4785.50     4844.30    103.93 o
   2   2   5     2340.17     2325.90     68.54 o
   3   2   5     7614.89     7600.60    207.20 o
   4   2   5       34.22      -15.91     44.17 o
   5   2   5     4797.04     4916.05    191.94 o
   6   2   5      643.63      586.21     89.64 o
  -5   3   5     1541.19     1567.34    127.63 o
  -4   3   5     3107.02     3153.19    166.61 o
  -3   3   5     6024.80     5519.47    214.35 o
  -2   3   5      368.94      412.13     69.50 o
  -1   3   5     7590.71     7333.41    123.13 o
   0   3   5     2635.21     2788.30     69.91 o
   1   3   5     6444.10     6302.73    162.71 o
   2   3   5     5522.64     5409.35    107.81 o
   3   3   5      888.63      896.69     73.72 o
   4   3   5     5865.83     5757.53    192.26 o
   5   3   5      186.01      183.82     66.25 o
   6   3   5     2408.38     2484.17    148.42 o
  -5   4   5     2887.36     2943.39    165.96 o
  -4   4   5     3876.08     3973.24    186.09 o
  -3   4   5      708.79      719.69     91.59 o
  -2   4   5    12247.37    11740.77    322.50 o
  -1   4   5      516.40      534.25     35.18 o
   0   4   5    11503.03    11368.46    170.33 o
   1   4   5     2289.54     2325.41     65.75 o
   2   4   5     2770.66     2873.33    141.44 o
   3   4   5     8876.77     8837.65    225.72 o
   4   4   5      119.70      113.99     49.69 o
   5   4   5     4763.65     4637.72    187.39 o
   6   4   5      416.11      430.00     84.44 o
  -5   5   5     1563.10     1527.07    131.21 o
  -4   5   5     2125.46     2367.90    151.34 o
  -3   5   5     5494.59     5865.67    224.74 o
  -2   5   5      105.40      137.75     24.52 o
  -1   5   5    10348.33    10139.85    160.23 o
   0   5   5     1352.71     1328.82     51.80 o
   1   5   5     5229.05     5122.48    104.00 o
   2   5   5     6056.55     6197.59    165.31 o
   3   5   5      392.60      354.32     51.96 o
   4   5   5     5024.59     4824.46    173.75 o
   5   5   5      103.62      144.52     61.38 o
   6   5   5     2123.34     2350.69    150.04 o
  -5   6   5     2754.85     3019.71    172.78 o
  -4   6   5     2256.65     2561.46    156.21 o
  -3   6   5     1762.90     1796.30    131.86 o
  -2   6   5     8071.78     8006.83    141.06 o
  -1   6   5      571.86      601.90     39.69 o
   0   6   5    10738.69    10759.40    289.05 o
   1   6   5     2685.98     2616.35     73.26 o
   2   6   5     3016.16     3052.19    112.05 o
   3   6   5     4790.98     4783.87    155.56 o
   4   6   5       47.19       58.78     44.82 o
   5   6   5     3740.28     3767.33    167.58 o
   6   6   5      565.66      771.00     99.38 o
  -6   7   5     2608.57     2569.91    168.56 o
  -5   7   5     1854.99     2136.01    151.34 o
  -4   7   5     1478.04     1486.80    124.06 o
  -3   7   5     5422.86     5626.97    222.79 o
  -2   7   5       97.13      114.09     45.47 o
  -1   7   5     9298.87     9069.38    155.22 o
   0   7   5     2076.10     2150.95    122.44 o
   1   7   5     5784.57     5944.21    116.62 o
   2   7   5     4287.63     4317.50    138.03 o
   3   7   5      710.26      665.45     65.60 o
   4   7   5     5154.25     5301.87    180.90 o
   5   7   5      255.92      271.83     68.85 o
  -6   8   5      552.91      508.27     97.43 o
  -5   8   5     4118.00     4059.63    203.31 o
  -4   8   5     4366.00     4294.44    201.36 o
  -3   8   5      680.51      826.86     97.43 o
  -2   8   5     5597.42     5509.29    118.84 o
  -1   8   5      158.86      145.06     28.38 o
   0   8   5     6743.85     6576.27    127.55 o
   1   8   5     2412.67     2466.68    123.74 o
   2   8   5     2470.31     2729.37    108.80 o
   3   8   5     5325.19     5252.83    168.56 o
   4   8   5      153.95      180.25     55.54 o
   5   8   5     4194.04     3978.76    173.43 o
  -6   9   5     2937.85     2868.70    184.79 o
  -5   9   5      967.76     1014.91    117.89 o
  -4   9   5     2328.96     2491.31    165.31 o
  -3   9   5     4656.52     4797.83    214.02 o
  -2   9   5      263.45      255.51     34.03 o
  -1   9   5     8006.86     7945.32    166.77 o
   0   9   5     1388.56     1400.95     60.60 o
   1   9   5     3837.18     3783.00     94.70 o
   2   9   5     3268.92     3399.37    124.71 o
   3   9   5      325.00      366.02     56.51 o
   4   9   5     6265.03     6229.74    199.41 o
   5   9   5      193.65      234.81     67.55 o
  -6  10   5      758.01      717.42    113.99 o
  -5  10   5     2667.22     3023.29    186.42 o
  -4  10   5     3347.19     3559.48    197.79 o
  -3  10   5     1782.11     1745.32     87.36 o
  -2  10   5     6203.94     5952.39    160.76 o
  -1  10   5      279.67      266.95     42.54 o
   0  10   5     7876.00     7689.30    234.48 o
   1  10   5     4243.78     4274.02    103.63 o
   2  10   5     1224.89     1296.16     82.82 o
   3  10   5     6650.17     6422.66    191.94 o
   4  10   5       13.32       -1.95     41.57 o
   5  10   5     3027.22     2996.01    153.62 o
  -6  11   5     2824.39     2748.85    186.09 o
  -5  11   5      975.35      946.38    126.01 o
  -3  11   5     4942.81     5037.84    152.64 o
  -2  11   5      560.37      501.45     55.21 o
  -1  11   5     8654.96     8562.89    202.98 o
   0  11   5      248.36      317.66     82.82 o
   1  11   5     3309.90     3304.52     93.08 o
   2  11   5     4598.65     4419.80    150.37 o
   3  11   5      205.92      227.99     53.26 o
   4  11   5     5581.41     5590.92    191.61 o
   5  11   5       24.89       69.18     58.78 o
  -5  12   5     2423.35     2414.02    181.87 o
  -3  12   5     1580.20     1709.59     94.51 o
  -2  12   5     4941.17     5116.43    154.92 o
  -1  12   5      520.06      539.44     55.54 o
   0  12   5     3680.55     3590.01    126.99 o
   1  12   5     2568.15     2448.01     83.00 o
   2  12   5     2108.13     1923.94    101.33 o
   3  12   5     4321.61     4403.56    159.79 o
   4  12   5        1.97       35.08     46.12 o
   5  12   5     2704.57     2794.32    150.37 o
  -3  13   5     5698.11     5613.65    172.78 o
  -2  13   5      215.28      280.93     50.34 o
  -1  13   5     7796.32     7984.48    203.63 o
   0  13   5     1006.79      993.80     74.37 o
   1  13   5     4632.87     4810.82    155.89 o
   2  13   5     3985.02     3835.21    143.87 o
   3  13   5      512.66      568.67     70.15 o
   4  13   5     3422.67     3386.38    152.32 o
  -3  14   5     1088.32     1069.14     84.44 o
  -2  14   5     4231.13     4348.02    151.02 o
  -1  14   5       19.91       44.82     38.97 o
   0  14   5     3326.63     3437.37    131.53 o
   1  14   5     3618.88     3309.08    131.53 o
   2  14   5     2195.81     2187.98    112.05 o
   3  14   5     2843.46     2735.86    133.48 o
   4  14   5       22.51      -45.79     45.79 o
  -3  15   5     4471.54     4727.03    170.83 o
  -2  15   5      221.27      240.98     53.91 o
  -1  15   5     4512.69     4506.51    157.84 o
   0  15   5     1182.77     1110.71     83.47 o
   1  15   5     3016.06     3324.35    135.10 o
   2  15   5     2708.04     2551.07    124.39 o
   3  15   5      587.03      606.35     74.70 o
   4  15   5     2828.57     2770.29    144.52 o
  -3  16   5      796.89      815.50     82.17 o
  -2  16   5     4127.11     4214.22    158.49 o
  -1  16   5       68.81      129.91     50.34 o
   0  16   5     3628.06     3753.69    146.80 o
   1  16   5     2964.34     3022.64    132.83 o
   2  16   5     2253.27     2362.23     83.23 o
   3  16   5     2399.31     2294.18    126.99 o
  -4  17   5      854.85      739.83     88.01 o
  -3  17   5     2361.60     2417.91    129.58 o
  -2  17   5       88.54      123.41     52.94 o
  -1  17   5     4395.55     4613.04    167.91 o
   0  17   5      348.32      466.05     65.28 o
   1  17   5     1421.57     1449.12     99.70 o
   2  17   5     2863.34     2820.51    126.82 o
   3  17   5      203.31      178.09     39.86 o
  -4  18   5     1848.33     1917.44    126.99 o
  -3  18   5      403.27      417.65     71.77 o
  -2  18   5     3495.39     3434.77    151.99 o
  -1  18   5       98.37       20.14     47.09 o
   0  18   5     3268.00     3496.80    149.07 o
   1  18   5     1148.71     1202.62     94.83 o
   2  18   5     1304.89     1259.13     98.73 o
   3  18   5     2450.69     2475.07    132.18 o
  -3  19   5     2303.07     2077.23    132.51 o
  -2  19   5       12.12       15.26     50.34 o
  -1  19   5     3027.69     2936.57    143.87 o
   0  19   5      572.80      552.11     76.00 o
   1  19   5     1749.68     1773.89    115.62 o
   2  19   5     1717.31     1897.31    120.81 o
   3  19   5      356.97      473.84     74.70 o
  -2  20   5     2931.77     3027.18    152.32 o
  -1  20   5       30.91       61.06     55.86 o
   0  20   5     2863.22     2853.11    146.15 o
   1  20   5      889.77      949.30     94.18 o
  -2 -19   6     2116.57     2238.64    170.18 o
  -1 -19   6        4.18      -10.07     66.90 o
   0 -19   6     3141.18     2960.61    180.25 o
  -2 -18   6      314.24      314.38     86.71 o
  -1 -18   6     2619.82     2788.48    177.32 o
   0 -18   6      239.00      293.27     83.14 o
   1 -18   6     1842.99     1937.25    149.07 o
   2 -18   6     1391.76     1378.65    133.81 o
  -3 -17   6      676.45      635.58    106.20 o
  -2 -17   6     2956.45     3036.28    182.85 o
  -1 -17   6       18.57       -4.55     61.06 o
   0 -17   6     4017.55     3799.49    195.84 o
   1 -17   6      948.61      929.17    105.23 o
   2 -17   6     2020.47     1931.08    145.50 o
  -3 -16   6     2237.55     2236.37    166.93 o
  -2 -16   6      529.35      505.02     95.16 o
  -1 -16   6     4031.51     4125.23    202.98 o
   0 -16   6       73.92       56.83     63.01 o
   1 -16   6     2778.07     2660.19    160.76 o
   2 -16   6     1558.42     1462.12    122.76 o
   3 -16   6      943.69      909.03    108.80 o
  -3 -15   6      841.13      952.88    115.62 o
  -2 -15   6     3865.88     3844.31    195.51 o
  -1 -15   6       43.52       27.28     60.08 o
   0 -15   6     4006.47     4000.52    190.64 o
   1 -15   6      877.05      779.77     98.08 o
   2 -15   6     1904.14     1944.40    139.00 o
   3 -15   6     2436.67     2626.39    180.09 o
   4 -15   6      245.51      184.17     55.00 o
  -4 -14   6     1744.06     1611.51    138.03 o
  -3 -14   6     3006.79     3121.04    181.22 o
  -2 -14   6      792.32      661.56     95.81 o
  -1 -14   6     4943.53     4550.36    203.31 o
   0 -14   6       15.30       -1.62     55.86 o
   1 -14   6     3197.77     3149.62    164.98 o
   2 -14   6     2300.40     2138.94    140.95 o
   3 -14   6     1410.72     1455.49     84.20 o
   4 -14   6     2855.93     2957.23    124.22 o
  -5 -13   6     1817.66     1663.15    150.37 o
  -4 -13   6     1308.11     1329.61    125.69 o
  -3 -13   6     1775.47     1932.71    145.50 o
  -2 -13   6     4459.35     4474.68    200.38 o
  -1 -13   6      161.65      176.68     64.95 o
   0 -13   6     5259.26     4946.58    199.73 o
   1 -13   6      817.24      887.60     92.23 o
   2 -13   6     2369.58     2406.87    140.63 o
   3 -13   6     3043.76     3134.82    111.86 o
   4 -13   6      185.10      232.54     76.97 o
  -5 -12   6      512.70      525.80    100.35 o
  -4 -12   6     2192.38     2432.85    156.54 o
  -3 -12   6     2868.40     3084.43    152.97 o
  -2 -12   6     1342.89     1249.72    113.99 o
  -1 -12   6     5624.45     5576.95    211.10 o
   0 -12   6      425.08      480.98     74.70 o
   1 -12   6     4046.40     4230.46    182.85 o
   2 -12   6     2387.59     2278.59    136.08 o
   3 -12   6     1499.43     1525.85    133.48 o
   4 -12   6     3579.70     3424.38    177.97 o
  -5 -11   6     2682.43     2859.28    175.38 o
  -4 -11   6     1423.35     1526.05     92.14 o
  -3 -11   6     1563.10     1604.45     88.72 o
  -2 -11   6     3922.86     4139.20    184.14 o
  -1 -11   6       43.23       68.85     51.31 o
   0 -11   6     6432.34     6173.88    216.30 o
   1 -11   6      816.78      757.04     87.04 o
   2 -11   6     3946.21     3902.16    111.86 o
   3 -11   6     2757.61     2858.29    104.37 o
   4 -11   6      333.25      355.62     82.49 o
  -5 -10   6      580.62      744.05    103.93 o
  -4 -10   6     2292.87     2448.71    111.43 o
  -3 -10   6     3471.19     3610.38    183.66 o
  -2 -10   6      455.24      512.95     54.62 o
  -1 -10   6     5948.77     5917.64    213.05 o
   0 -10   6      479.21      525.48     70.48 o
   1 -10   6     6885.46     6792.24    224.42 o
   2 -10   6     2139.86     2437.42    143.06 o
   3 -10   6     1760.68     1724.69     83.47 o
   4 -10   6     2892.29     2744.31    157.19 o
   5 -10   6        2.10       -3.25     63.98 o
  -5  -9   6     2940.02     2965.80    172.45 o
  -4  -9   6     1621.35     1533.52     92.37 o
  -3  -9   6     1843.06     1770.09     89.13 o
  -2  -9   6     4692.44     4423.05    185.77 o
  -1  -9   6       94.32       77.94     50.99 o
   0  -9   6     7398.47     7371.31    230.91 o
   1  -9   6     1313.84     1356.24    100.35 o
   2  -9   6     3166.70     3313.44    101.49 o
   3  -9   6     2785.95     2767.44    101.72 o
   4  -9   6      463.33      552.11     88.99 o
   5  -9   6     3491.62     3875.48    193.89 o
  -5  -8   6      383.76      414.41     85.74 o
  -4  -8   6     2977.21     2988.11    118.60 o
  -3  -8   6     4043.03     4186.94    189.99 o
  -2  -8   6      440.46      350.43     66.58 o
  -1  -8   6     7643.35     7483.68    235.13 o
   0  -8   6      415.19      400.77     64.30 o
   1  -8   6     6409.41     6659.09    214.67 o
   2  -8   6     3155.64     3533.24    103.30 o
   3  -8   6     1231.20     1252.69     90.45 o
   4  -8   6     3007.74     2846.94    157.51 o
   5  -8   6       15.26      -19.81     63.33 o
  -5  -7   6     3665.49     3413.66    180.57 o
  -4  -7   6     1791.23     1709.32     92.97 o
  -3  -7   6     2032.53     1923.29    134.13 o
  -2  -7   6     7079.91     7344.35    240.98 o
  -1  -7   6      189.74      167.26     52.94 o
   0  -7   6     7679.55     7781.17    231.24 o
   1  -7   6     1938.14     1843.40    109.77 o
   2  -7   6     2634.30     2665.58     89.54 o
   3  -7   6     3456.68     3460.93    107.98 o
   4  -7   6      132.72      111.72     64.30 o
   5  -7   6     3276.62     3307.78    174.73 o
  -5  -6   6      954.78      920.07    107.17 o
  -4  -6   6     2626.99     2578.35    160.76 o
  -3  -6   6     3827.52     3845.60    181.87 o
  -2  -6   6      938.14      855.12     91.26 o
  -1  -6   6     6561.19     6540.87    212.07 o
   0  -6   6      432.12      414.73     62.36 o
   1  -6   6     4551.14     4784.07    109.61 o
   2  -6   6     2673.21     2675.21     87.91 o
   3  -6   6     1422.95     1402.34     75.67 o
   4  -6   6     5130.09     5311.62    205.25 o
   5  -6   6       16.19       64.30     66.58 o
  -6  -5   6      136.87       79.57     64.95 o
  -5  -5   6     4111.39     3970.32    192.26 o
  -4  -5   6     2844.92     2593.29    163.68 o
  -3  -5   6     2010.68     1820.66    132.18 o
  -2  -5   6     7370.92     7362.54    237.73 o
  -1  -5   6       51.25       97.43     48.07 o
   0  -5   6     6581.35     6608.10    205.25 o
   1  -5   6     1004.05     1120.59     56.32 o
   2  -5   6     4109.28     4141.30    233.02 o
   3  -5   6     4473.28     4592.76    121.19 o
   4  -5   6      331.85      323.15     73.72 o
   5  -5   6     3664.80     3729.01    180.90 o
  -6  -4   6     2669.57     2634.54    169.21 o
  -4  -4   6     3167.85     2680.98    165.96 o
  -3  -4   6     3632.45     3704.00    179.92 o
  -2  -4   6     1117.52     1252.64    101.65 o
  -1  -4   6     8079.81     8009.48    236.43 o
   0  -4   6      426.54      403.36     60.73 o
   1  -4   6     6854.76     6762.19    134.90 o
   2  -4   6     2752.32     2735.49     87.49 o
   3  -4   6     1300.22     1202.62     98.41 o
   4  -4   6     4099.06     4268.78    180.25 o
   5  -4   6       16.14       38.32     60.73 o
  -6  -3   6       38.93      124.39     70.48 o
  -5  -3   6     2576.57     2737.81    170.83 o
  -4  -3   6     2022.29     1724.21    140.30 o
  -3  -3   6     3662.81     3537.72    173.10 o
  -2  -3   6     6445.67     6381.41    222.14 o
  -1  -3   6       31.97       36.70     40.60 o
   0  -3   6     9020.37     9053.94    245.53 o
   1  -3   6     2377.33     2301.94    116.75 o
   2  -3   6     3328.30     3270.38     96.16 o
   3  -3   6     5754.33     5883.54    196.81 o
   4  -3   6      586.36      511.19     82.82 o
   5  -3   6     3275.70     3416.58    169.85 o
  -6  -2   6     3679.52     3647.49    195.84 o
  -5  -2   6      474.69      506.32     95.48 o
  -4  -2   6     4563.19     4311.65    204.28 o
  -3  -2   6     4358.47     3600.73    178.30 o
  -2  -2   6      701.77      698.91     82.17 o
  -1  -2   6     8307.54     8218.96    239.03 o
   0  -2   6      291.93      368.29     56.19 o
   1  -2   6     6638.85     6323.31    328.99 o
   2  -2   6     2993.49     3086.92    143.39 o
   3  -2   6     2458.37     2500.73    128.28 o
   4  -2   6     4354.18     4575.04    182.52 o
   5  -2   6       10.62      -10.39     58.46 o
  -5  -1   6     3718.20     3819.30    200.38 o
  -4  -1   6     1642.38     1489.72    131.86 o
  -3  -1   6     1549.66     1472.18    123.41 o
  -2  -1   6     6830.96     6317.43    220.19 o
  -1  -1   6      334.35      361.14     60.73 o
   0  -1   6     7068.44     6768.86    205.90 o
   1  -1   6     1814.29     1840.62     72.26 o
   2  -1   6     4256.43     4190.02    131.69 o
   3  -1   6     4615.82     4600.37    171.15 o
   4  -1   6      636.01      676.17     84.77 o
   5  -1   6     3965.25     3935.89    179.27 o
  -5   0   6      421.51      432.59     90.61 o
  -4   0   6     3945.93     3832.94    191.94 o
  -3   0   6     3521.88     3248.03    166.28 o
  -2   0   6     1816.77     1593.65    117.24 o
  -1   0   6     8580.64     8420.97    246.83 o
   0   0   6      133.72      166.05     29.55 o
   1   0   6     6304.44     6127.01    124.93 o
   2   0   6     4430.03     4420.75    107.40 o
   3   0   6     1527.47     1655.03    108.15 o
   4   0   6     5935.89     5838.07    205.25 o
   5   0   6        0.03       -9.74     56.51 o
  -5   1   6     3717.75     4017.73    200.38 o
  -4   1   6     1675.10     1777.14    140.95 o
  -3   1   6     1574.28     1322.14    119.52 o
  -2   1   6     6971.88     6393.43    226.36 o
  -1   1   6      335.07      305.61     56.83 o
   0   1   6     7021.44     6978.15    128.52 o
   1   1   6     1773.35     1738.60     89.96 o
   2   1   6     4266.58     4303.55    104.25 o
   3   1   6     4588.23     4355.82    165.96 o
   4   1   6      657.69      622.91     82.82 o
   5   1   6     3937.78     3958.62    179.27 o
  -5   2   6      463.57      587.83    103.28 o
  -4   2   6     4474.65     4532.82    210.78 o
  -3   2   6     4386.73     4187.59    191.61 o
  -2   2   6      680.11      561.20     78.92 o
  -1   2   6     8319.48     7971.16    242.93 o
   0   2   6      314.85      316.97     31.54 o
   1   2   6     6590.32     6618.90    222.63 o
   2   2   6     3003.59     3124.02     86.91 o
   3   2   6     2321.46     2113.60    116.27 o
   4   2   6     4487.57     4572.44    180.90 o
   5   2   6       10.68       69.50     63.33 o
  -5   3   6     2500.93     2330.88    162.71 o
  -4   3   6     2044.64     2261.38    150.04 o
  -3   3   6     3723.50     3553.31    179.27 o
  -2   3   6     6378.16     6196.94    230.59 o
  -1   3   6       34.50       34.10     42.22 o
   0   3   6     9033.46     8906.19    168.56 o
   1   3   6     2338.10     2378.48     72.92 o
   2   3   6     3311.04     3740.05    132.83 o
   3   3   6     5726.63     5519.15    181.55 o
   4   3   6      578.37      517.03     77.30 o
   5   3   6     3209.80     3265.56    167.58 o
  -5   4   6      981.08     1194.50    125.69 o
  -4   4   6     3105.52     3339.29    182.20 o
  -3   4   6     3779.61     3614.37    184.14 o
  -2   4   6     1142.71     1010.68    103.93 o
  -1   4   6     8024.58     7975.71    250.72 o
   0   4   6      428.92      512.69     38.21 o
   1   4   6     6682.10     6847.21    129.37 o
   2   4   6     2753.96     2799.84    114.32 o
   3   4   6     1280.23     1297.13     91.26 o
   4   4   6     4256.41     4155.43    169.85 o
   5   4   6       16.50       14.29     58.78 o
  -6   5   6      128.84      104.58     79.24 o
  -5   5   6     4109.61     3995.97    203.96 o
  -4   5   6     2885.46     2997.95    177.00 o
  -3   5   6     2036.16     1871.00    141.92 o
  -2   5   6     7174.53     6794.19    246.83 o
  -1   5   6       45.79       55.26     22.17 o
   0   5   6     6403.05     6438.12    126.30 o
   1   5   6     1026.25     1036.48     51.51 o
   2   5   6     4107.73     4162.58    140.30 o
   3   5   6     4404.12     4448.70    159.46 o
   4   5   6      313.97      337.44     68.20 o
   5   5   6     3674.28     3526.03    173.75 o
  -6   6   6     2945.31     3089.54    189.99 o
  -5   6   6      936.30      999.97    119.52 o
  -4   6   6     2664.40     2693.97    171.48 o
  -3   6   6     3865.72     3855.67    195.84 o
  -2   6   6      976.30      936.31    102.30 o
  -1   6   6     6529.08     6229.34    138.68 o
   0   6   6      429.15      351.11     37.67 o
   1   6   6     4582.22     4565.06    104.68 o
   2   6   6     2713.16     2654.02    113.02 o
   3   6   6     1365.78     1280.24     90.94 o
   4   6   6     5158.07     5112.21    187.39 o
   5   6   6       16.66        9.74     56.51 o
  -6   7   6      143.07       76.65     79.24 o
  -5   7   6     3673.09     3601.70    200.38 o
  -4   7   6     1769.51     1822.29    151.02 o
  -3   7   6     2057.32     2093.47    148.10 o
  -2   7   6     7098.64     7236.21    263.71 o
  -1   7   6      191.77      234.83     41.90 o
   0   7   6     7683.99     7561.95    248.61 o
   1   7   6     2032.98     2025.48     70.55 o
   2   7   6     2684.87     2774.84    114.97 o
   3   7   6     3400.45     3322.07    137.38 o
   4   7   6      142.84      166.28     59.43 o
   5   7   6     3252.40     3069.40    162.39 o
  -6   8   6     2893.55     2948.26    193.56 o
  -5   8   6      339.09      316.65     94.18 o
  -4   8   6     2971.45     3283.75    190.96 o
  -3   8   6     3966.01     4000.52    204.28 o
  -2   8   6      404.11      416.36     84.44 o
  -1   8   6     7569.25     7510.28    209.80 o
   0   8   6      395.20      428.04     40.36 o
   1   8   6     6394.65     6516.23    133.30 o
   2   8   6     3109.16     3211.00    126.34 o
   3   8   6     1210.26     1145.79     87.69 o
   4   8   6     3039.90     2959.96    143.55 o
   5   8   6       15.49      -10.39     56.83 o
  -5   9   6     2979.13     2732.62    183.82 o
  -4   9   6     1618.44     1697.57    148.42 o
  -3   9   6     1830.71     1829.43    146.47 o
  -2   9   6     4654.41     4458.77    207.20 o
  -1   9   6       85.26       66.37     28.05 o
   0   9   6     7530.77     7409.94    147.48 o
   1   9   6     1287.93     1222.47     73.72 o
   2   9   6     3246.19     3133.71    126.66 o
   3   9   6     2823.95     2993.73    133.48 o
   4   9   6      468.54      246.18     66.25 o
   5   9   6     3483.39     3481.54    174.40 o
  -5  10   6      575.05      579.07    110.10 o
  -4  10   6     2287.98     2536.46    176.35 o
  -3  10   6     3373.85     3835.54    204.28 o
  -2  10   6      476.94      523.21     74.37 o
  -1  10   6     6045.45     6023.01    134.33 o
   0  10   6      456.01      392.90     43.68 o
   1  10   6     6805.58     6880.67    141.67 o
   2  10   6     2111.78     2135.36    108.80 o
   3  10   6     1783.91     1894.06    109.45 o
   4  10   6     2907.81     2922.28    144.52 o
  -5  11   6     2722.07     2711.51    190.64 o
  -4  11   6     1379.22     1450.10    139.98 o
  -3  11   6     1576.99     1528.69    136.73 o
  -2  11   6     3892.57     3802.00    172.29 o
  -1  11   6       37.91       59.42     31.61 o
   0  11   6     6407.30     6477.69    140.51 o
   1  11   6      825.25      931.44     72.42 o
   2  11   6     3927.21     3941.41    147.45 o
   3  11   6     2804.56     2693.32    129.91 o
   4  11   6      312.43      328.99     68.20 o
  -5  12   6      528.59      513.14    112.70 o
  -4  12   6     2265.15     2280.86    176.03 o
  -3  12   6     2864.82     2784.26    181.87 o
  -2  12   6     1354.23     1244.39     68.21 o
  -1  12   6     5718.32     5696.55    137.74 o
   0  12   6      412.90      364.15     43.59 o
   1  12   6     4068.87     4094.38    145.17 o
   2  12   6     2397.84     2325.68    116.59 o
   3  12   6     1510.93     1503.36    103.93 o
   4  12   6     3545.31     3583.51    162.71 o
  -4  13   6     1293.46     1352.02    148.74 o
  -3  13   6     1754.92     2048.98    170.18 o
  -2  13   6     4501.38     4659.89    129.55 o
  -1  13   6      170.26       88.21     45.47 o
   0  13   6     5140.39     4893.05    127.93 o
   1  13   6      842.28      832.39     75.67 o
   2  13   6     2374.41     2188.30    117.24 o
   3  13   6     3014.51     2980.74    142.25 o
   4  13   6      190.96      145.50     63.01 o
  -4  14   6     1728.86     1951.22    176.03 o
  -3  14   6     3043.31     2863.82    198.43 o
  -2  14   6      757.20      817.11     63.32 o
  -1  14   6     4919.28     5015.72    134.87 o
   0  14   6       18.77       35.46     34.86 o
   1  14   6     3182.11     3304.21    139.33 o
   2  14   6     2339.74     2458.51    125.36 o
   3  14   6     1430.48     1552.40    111.07 o
  -2  15   6     3889.37     3981.03    151.34 o
  -1  15   6       47.17       47.94     39.31 o
   0  15   6     4087.83     3989.27    121.64 o
   1  15   6      847.39      847.00     80.87 o
   2  15   6     1893.80     1857.36    113.99 o
   3  15   6     2398.52     2271.12    130.88 o
  -2  16   6      516.14      653.44     74.05 o
  -1  16   6     4053.10     4097.30    158.49 o
   0  16   6       88.79       26.83     39.13 o
   1  16   6     2753.88     2946.96    139.33 o
   2  16   6     1592.49     1478.35    105.55 o
   3  16   6      939.50      831.74     91.91 o
  -2  17   6     2966.25     2813.48    139.65 o
  -1  17   6       15.50       50.99     50.01 o
   0  17   6     4033.76     3847.66    250.07 o
   1  17   6      917.32      978.53     91.26 o
   2  17   6     1975.45     1963.89    121.79 o
  -3  18   6     1924.24     2096.39    131.21 o
  -2  18   6      315.86      333.21     68.53 o
  -1  18   6     2615.10     2591.67    136.08 o
   0  18   6      252.48      287.10     64.95 o
   1  18   6     1933.89     2051.25    123.41 o
  -2  19   6     2129.15     2145.11    129.58 o
  -1  19   6        5.00       48.07     53.91 o
   0  19   6     3123.57     3161.64    151.34 o
   1  19   6      615.79      523.53     78.59 o
  -2 -17   7     1033.33     1020.75    129.91 o
  -1 -17   7     2352.85     2497.81    175.38 o
   0 -17   7       25.13       30.53     67.55 o
  -3 -16   7     1566.00     1491.34    150.04 o
  -2 -16   7     2283.31     2218.18    170.18 o
  -1 -16   7      315.31      263.06     85.41 o
   0 -16   7     3461.71     3473.09    189.02 o
   1 -16   7       59.29       53.26     63.98 o
   2 -16   7     1533.06     1451.72    133.81 o
  -3 -15   7      759.80      881.43    121.46 o
  -2 -15   7      598.93      565.75    101.00 o
  -1 -15   7     3481.59     3779.35    199.08 o
   0 -15   7       42.83       28.26     63.65 o
   1 -15   7     2185.93     2215.91    149.07 o
   2 -15   7      909.94      763.21    104.25 o
   3 -15   7     1352.49     1543.31    135.43 o
  -3 -14   7     1002.33     1017.18    124.39 o
  -2 -14   7     2902.67     2750.15    174.08 o
  -1 -14   7      305.12      226.69     72.75 o
   0 -14   7     4403.93     4530.87    208.50 o
   1 -14   7      120.84      122.76     65.60 o
   2 -14   7     2310.89     2491.64    158.16 o
   3 -14   7     1895.10     1767.07    139.33 o
  -4 -13   7     2351.41     2638.43    171.48 o
  -3 -13   7      562.46      790.82    112.37 o
  -2 -13   7     1188.96     1272.12    126.99 o
  -1 -13   7     3167.59     3326.95    177.65 o
   0 -13   7       72.50       37.67     58.46 o
   1 -13   7     3329.28     3438.67    175.70 o
   2 -13   7      750.86      665.13     93.53 o
   3 -13   7     1758.63     1742.72    135.10 o
  -4 -12   7      573.18      430.41     66.53 o
  -3 -12   7     1289.31     1493.62    137.70 o
  -2 -12   7     2610.19     2758.27    163.68 o
  -1 -12   7      230.58      111.40     62.68 o
   0 -12   7     5687.05     5658.80    223.44 o
   1 -12   7      103.46      165.63     64.30 o
   2 -12   7     2634.49     2772.89    158.16 o
   3 -12   7     1600.48     1483.55    125.36 o
   4 -12   7      853.98      753.47    107.82 o
  -4 -11   7     2709.79     2922.79    298.30 o
  -3 -11   7     1850.17     1947.64    167.26 o
  -2 -11   7     1602.67     1460.49    128.61 o
  -1 -11   7     2205.07     2488.39    151.02 o
   0 -11   7      138.14      153.62     61.38 o
   1 -11   7     3862.85     3876.78    180.90 o
   2 -11   7      965.37      887.60     96.13 o
   3 -11   7     2164.64     2452.66    146.47 o
   4 -11   7     2104.99     2355.56    158.81 o
  -4 -10   7      564.75      615.03     71.81 o
  -3 -10   7     3331.59     3391.17    127.69 o
  -2 -10   7     3516.66     3718.29    186.42 o
  -1 -10   7      933.22     1005.81    103.60 o
   0 -10   7     5663.91     5536.36    214.67 o
   1 -10   7      190.03      189.34     62.03 o
   2 -10   7     3080.14     3010.94    158.16 o
   3 -10   7     1720.81     1740.89     87.01 o
   4 -10   7      378.31      339.06     85.41 o
  -5  -9   7      122.51      128.61     75.35 o
  -4  -9   7     2715.40     2556.39    117.68 o
  -3  -9   7     1877.31     1849.85    175.05 o
  -2  -9   7     1671.36     1714.79    128.28 o
  -1  -9   7     4080.04     3922.25    180.57 o
   0  -9   7       82.19       55.54     51.31 o
   1  -9   7     4766.39     4861.81    193.56 o
   2  -9   7     1602.77     1568.32    115.62 o
   3  -9   7     1823.57     1937.49     99.70 o
   4  -9   7     2281.31     2051.25    145.82 o
  -5  -8   7     2572.62     2471.83    163.36 o
  -4  -8   7      687.23      658.05     72.12 o
  -3  -8   7     1912.73     1888.21    147.45 o
  -2  -8   7     4565.37     4422.72    199.08 o
  -1  -8   7      542.31      612.84     84.77 o
   0  -8   7     3442.52     3344.81    157.19 o
   1  -8   7      354.17      364.72     64.95 o
   2  -8   7     4493.74     4635.77    187.39 o
   3  -8   7     1980.27     2028.88     92.99 o
   4  -8   7      548.57      682.99     99.38 o
  -5  -7   7       26.09       26.63     60.73 o
  -4  -7   7     3576.83     3291.87    199.08 o
  -3  -7   7     2603.31     2686.50    162.71 o
  -2  -7   7     2317.88     2114.58    142.57 o
  -1  -7   7     5284.48     5397.36    207.85 o
   0  -7   7      162.16      115.94     53.91 o
   1  -7   7     6724.00     6732.81    224.42 o
   2  -7   7     1595.87     1535.19    109.77 o
   3  -7   7     2947.66     2944.69    156.86 o
   4  -7   7     2441.48     2387.06    153.62 o
  -5  -6   7     2687.64     2374.40    160.11 o
  -4  -6   7      456.55      331.59     92.23 o
  -3  -6   7     2210.97     2212.98    155.56 o
  -2  -6   7     3643.59     3721.87    177.65 o
  -1  -6   7      451.73      540.74     77.30 o
   0  -6   7     6651.69     6813.68    227.66 o
   1  -6   7     1117.13      932.42     88.01 o
   2  -6   7     3557.05     3621.19    158.16 o
   3  -6   7     2259.10     2074.31    134.78 o
   4  -6   7      737.53      696.63     99.70 o
   5  -6   7     2337.80     2480.59    162.39 o
  -5  -5   7       70.21       38.65     78.92 o
  -4  -5   7     4330.49     3959.27    212.40 o
  -3  -5   7     3287.66     3013.22    177.65 o
  -2  -5   7     2555.74     2531.26    151.67 o
  -1  -5   7     5734.79     5665.62    208.50 o
   0  -5   7      128.99      145.50     49.69 o
   1  -5   7     6533.29     6990.03    222.14 o
   2  -5   7     1344.42     1370.85    107.50 o
   3  -5   7     3027.79     2696.24    147.45 o
   4  -5   7     2975.16     2862.52    160.76 o
   5  -5   7      139.63       20.79     66.58 o
  -5  -4   7     3806.77     3631.26    209.80 o
  -4  -4   7     1377.55     1270.50    138.03 o
  -3  -4   7     4548.04     4331.46    208.83 o
  -2  -4   7     2761.69     3246.40    168.23 o
  -1  -4   7      726.12      953.85     94.83 o
   0  -4   7     5344.63     5250.56    192.59 o
   1  -4   7      493.91      565.42     71.77 o
   2  -4   7     4815.68     4924.30    126.62 o
   3  -4   7     2003.60     2034.36    133.16 o
   4  -4   7     1164.12     1064.27    110.10 o
   5  -4   7     2069.75     2165.89    152.97 o
  -5  -3   7      316.35      354.00    100.35 o
  -4  -3   7     2932.71     2608.55    177.00 o
  -3  -3   7     1601.35     1418.27    132.51 o
  -2  -3   7     1535.16     1407.23    120.16 o
   0  -3   7       28.94       27.61     43.52 o
   1  -3   7     6403.55     6615.89    211.43 o
   2  -3   7     1235.59     1296.94     72.26 o
   3  -3   7     1994.45     2067.49    130.56 o
   4  -3   7     3790.75     3711.15    176.03 o
   5  -3   7      119.27       54.56     66.90 o
  -5  -2   7     3613.52     3834.89    210.78 o
  -4  -2   7     1057.96      876.55    117.89 o
  -3  -2   7     3916.26     3754.02    195.84 o
  -2  -2   7     4213.52     4174.27    191.94 o
  -1  -2   7      830.34      799.26     88.99 o
   0  -2   7     6416.37     6163.81    207.20 o
   1  -2   7      289.43      338.74     61.38 o
   2  -2   7     5249.72     5191.73    200.38 o
   3  -2   7     2648.63     2710.21    142.90 o
   4  -2   7     1421.08     1298.11    114.32 o
   5  -2   7     2546.94     2880.06    164.33 o
  -5  -1   7        7.94      -41.57     72.75 o
  -4  -1   7     3155.77     3208.40    190.96 o
  -3  -1   7     2184.18     1957.39    143.22 o
  -2  -1   7      966.47      858.69     96.13 o
  -1  -1   7     8039.37     8104.64    253.65 o
   0  -1   7      622.41      660.26     77.30 o
   1  -1   7     5233.12     5297.33    184.79 o
   2  -1   7      687.63      683.07     75.02 o
   3  -1   7     1689.40     1847.29    119.52 o
   4  -1   7     2694.40     3000.88    157.51 o
   5  -1   7      240.38      155.56     72.75 o
  -5   0   7     3650.50     3963.50    213.70 o
  -4   0   7      502.31      568.35    104.90 o
  -3   0   7     2256.91     1996.36    145.50 o
  -2   0   7     5775.00     5341.17    215.32 o
  -1   0   7      436.17      540.42     76.97 o
   0   0   7     9957.83     9851.90    274.76 o
   1   0   7      204.98      190.39     43.36 o
   2   0   7     4053.87     4088.46    126.82 o
   3   0   7     3375.65     3572.47    164.66 o
   4   0   7     1658.18     1562.79    121.46 o
   5   0   7     2974.00     2913.84    164.01 o
  -5   1   7       10.93       -6.17     73.07 o
  -4   1   7     3086.11     3239.58    190.64 o
  -3   1   7     2205.64     2142.51    153.94 o
  -2   1   7      988.71     1008.09    106.52 o
  -1   1   7     8110.03     7598.97    250.40 o
   0   1   7      623.60      774.58     82.17 o
   1   1   7     5231.21     5477.61    124.80 o
   2   1   7      642.77      737.23     77.62 o
   3   1   7     1617.84     1720.96    116.59 o
   4   1   7     2778.98     2919.03    155.56 o
   5   1   7      246.70      202.98     78.59 o
  -5   2   7     3658.13     4072.94    214.67 o
  -4   2   7     1059.13     1119.48    126.34 o
  -3   2   7     3961.22     3938.49    200.71 o
  -2   2   7     4144.82     3992.73    186.09 o
  -1   2   7      820.59      884.02     93.86 o
   0   2   7     6513.09     6563.28    213.05 o
   1   2   7      271.41      233.12     42.87 o
   2   2   7     5197.23     5267.77    176.03 o
   3   2   7     2734.57     2542.30    135.75 o
   4   2   7     1431.18     1690.10    125.04 o
   5   2   7     2573.75     2653.37    158.16 o
  -5   3   7      316.20      230.59     92.88 o
  -4   3   7     2917.05     2902.15    184.14 o
  -3   3   7     1649.84     1555.97    137.38 o
  -2   3   7     1530.20     1401.38    122.76 o
  -1   3   7     7315.07     7030.95    239.36 o
   0   3   7       29.11      -26.31     39.30 o
   1   3   7     6398.40     6416.21    147.45 o
   2   3   7     1209.08     1215.61     88.66 o
   3   3   7     1940.23     1741.42    114.32 o
   4   3   7     3883.57     3566.95    169.53 o
   5   3   7      132.12      183.50     76.65 o
  -6   4   7       30.09       83.79     82.17 o
  -5   4   7     3900.14     3997.92    215.65 o
  -4   4   7     1375.55     1357.21    137.70 o
  -3   4   7     4596.84     4302.23    211.75 o
  -2   4   7     2757.01     2516.64    159.14 o
  -1   4   7      703.39      731.06     89.96 o
   0   4   7     5447.75     5321.68    193.89 o
   1   4   7      511.16      537.10     44.57 o
   2   4   7     4825.26     4825.44    164.66 o
   3   4   7     1928.88     1991.49    117.57 o
   4   4   7     1135.99     1319.22    112.70 o
   5   4   7     2094.84     1918.09    142.90 o
  -5   5   7       64.97       24.03     80.54 o
  -4   5   7     4324.19     4382.12    224.42 o
  -3   5   7     3319.86     2989.19    183.17 o
  -2   5   7     2545.75     2350.04    157.84 o
  -1   5   7     5789.57     5863.40    222.14 o
   0   5   7      128.60      163.68     54.24 o
   1   5   7     6600.92     6666.69    138.77 o
   2   5   7     1367.36     1252.31     88.34 o
   3   5   7     3035.49     2911.56    139.00 o
   4   5   7     2956.22     2793.02    149.39 o
  -5   6   7     2682.65     3039.85    192.26 o
  -4   6   7      457.11      509.56    105.55 o
  -3   6   7     2251.09     2164.59    161.41 o
  -2   6   7     3590.31     3368.19    185.12 o
  -1   6   7      438.95      539.12     85.09 o
   0   6   7     6655.81     6974.48    141.57 o
   1   6   7     1117.01     1176.62     61.85 o
   2   6   7     3657.55     3649.77    141.92 o
   3   6   7     2224.42     2214.61    124.39 o
   4   6   7      710.16      704.75     88.99 o
  -5   7   7       25.62        9.74     80.54 o
  -4   7   7     3483.17     3480.89    204.61 o
  -3   7   7     2685.65     2428.96    170.83 o
  -2   7   7     2330.25     2165.24    153.94 o
  -1   7   7     5300.58     5365.85    216.62 o
   0   7   7      167.69      228.94     36.54 o
   1   7   7     6729.47     6675.55    139.28 o
   2   7   7     1548.55     1525.45     98.08 o
   3   7   7     2922.66     2894.68    136.73 o
   4   7   7     2445.71     2458.84    139.65 o
  -5   8   7     2552.97     2729.37    189.67 o
  -4   8   7      690.78      647.92    113.99 o
  -3   8   7     1927.69     2021.05    159.79 o
  -2   8   7     4559.99     4372.06    210.13 o
  -1   8   7      529.79      542.37     87.36 o
   0   8   7     3426.83     3491.86     99.96 o
   1   8   7      338.23      368.58     41.34 o
   2   8   7     4478.82     4581.86    161.09 o
   3   8   7     1970.78     1824.23    113.34 o
   4   8   7      550.77      639.47     85.41 o
  -5   9   7      118.67       42.22     85.74 o
  -4   9   7     2683.92     2993.08    197.79 o
  -3   9   7     1895.63     2219.80    168.56 o
  -2   9   7     1711.51     1941.80    148.10 o
  -1   9   7     4174.44     3976.49    195.19 o
   0   9   7       86.04      110.21     32.60 o
   1   9   7     4701.90     4803.35    158.16 o
   2   9   7     1612.49     1527.07     97.11 o
   3   9   7     1785.69     1559.22    107.50 o
   4   9   7     2293.20     2112.31    133.48 o
  -4  10   7      574.38      629.08    117.89 o
  -3  10   7     3287.75     3463.35    207.20 o
  -2  10   7     3499.27     3417.56    200.06 o
  -1  10   7      941.40      924.62    111.40 o
   0  10   7     5690.79     5699.82    137.38 o
   1  10   7      187.79      182.52     48.39 o
   2  10   7     3081.86     2807.64    129.26 o
   3  10   7     1663.52     1520.57    106.85 o
   4  10   7      385.13      475.14     81.19 o
  -4  11   7     2697.21     2947.29    201.68 o
  -3  11   7     1837.40     1752.14    154.27 o
  -2  11   7     1577.87     1527.72    141.92 o
  -1  11   7     2126.97     2118.10    106.85 o
   0  11   7      136.37       58.24     32.92 o
   1  11   7     3793.08     3928.42    148.74 o
   2  11   7      970.53      897.34     82.49 o
   3  11   7     2275.76     2252.61    128.61 o
  -4  12   7      575.62      395.57    110.10 o
  -3  12   7     1298.53     1442.30    149.07 o
  -2  12   7     2581.30     2633.24    183.17 o
  -1  12   7      237.43      229.54     42.52 o
   0  12   7     5670.59     5649.28    140.51 o
   1  12   7      122.19      116.59     49.37 o
   3  12   7     1593.18     1634.24    113.67 o
  -3  13   7      526.19      442.01    109.12 o
  -2  13   7     1223.10     1370.85    143.55 o
  -1  13   7     3115.00     3085.56    108.13 o
   0  13   7       70.61       78.21     66.25 o
   1  13   7     3330.45     3084.34    135.75 o
   2  13   7      789.01      821.34     84.44 o
   3  13   7     1790.36     1848.27    123.41 o
  -3  14   7     1017.59     1303.95    151.34 o
  -2  14   7     2962.02     2707.93    193.56 o
  -1  14   7      294.58      229.19     47.07 o
   0  14   7     4354.18     4421.62    138.68 o
   1  14   7      128.25      106.85     53.59 o
   2  14   7     2317.79     2361.73    129.58 o
   3  14   7     1918.58     1867.75    124.06 o
  -2  15   7      577.80      594.33    117.57 o
  -1  15   7     3471.62     3458.03    120.33 o
   0  15   7       43.05       73.16     39.58 o
   1  15   7     2153.75     2192.52    122.11 o
   2  15   7      939.20      935.66     91.91 o
  -2  16   7     2311.90     2258.45    186.74 o
  -1  16   7      329.94      310.48     52.87 o
   0  16   7     3538.53     3625.41    155.56 o
   1  16   7       47.72       40.60     50.66 o
   2  16   7     1459.92     1415.35    111.72 o
  -2  17   7     1007.95      872.98    135.10 o
  -1  17   7     2363.78     2290.91    104.35 o
   0  17   7       23.27       15.26     50.99 o
   1  17   7     3046.17     3180.15    154.27 o
  -1  18   7      147.41       92.41     47.70 o
   0  18   7     2732.28     2848.23    145.50 o
  -2 -14   8      937.27     1087.33    132.51 o
  -1 -14   8     2412.36     2518.59    167.91 o
   0 -14   8      196.37      207.20     75.67 o
   1 -14   8     2650.89     2613.10    170.18 o
  -3 -13   8     2123.11     2038.58    173.75 o
  -2 -13   8     1508.70     1502.71    146.15 o
  -1 -13   8      906.95      995.75    117.57 o
   0 -13   8     3355.80     3339.29    186.09 o
   1 -13   8       19.65       -1.62     59.43 o
   2 -13   8     1746.74     1798.90    142.25 o
  -3 -12   8      579.37      554.06    111.07 o
  -2 -12   8     1484.15     1561.50    145.50 o
  -1 -12   8     2441.95     2400.05    163.36 o
   0 -12   8      241.90      209.80     75.35 o
   1 -12   8     3615.35     3486.73    185.44 o
   2 -12   8      202.75      177.32     74.05 o
   3 -12   8     1623.29     1558.57    134.13 o
  -4 -11   8      181.75      149.69     60.18 o
  -3 -11   8     2297.24     2099.64    170.18 o
  -2 -11   8     1630.30     1525.77    142.25 o
  -1 -11   8      806.32      820.69    107.82 o
   0 -11   8     3456.85     3263.62    177.97 o
   1 -11   8       16.17      -18.84     54.56 o
   2 -11   8     2570.39     2661.49    163.03 o
   3 -11   8      720.15      692.41     99.05 o
  -4 -10   8     2618.68     2603.00    127.20 o
  -3 -10   8      760.32      692.73    115.29 o
  -2 -10   8     2771.23     2911.56    180.57 o
  -1 -10   8     2305.33     2436.43    158.16 o
   0 -10   8      413.21      437.47     84.77 o
   1 -10   8     3882.23     4045.34    189.99 o
   2 -10   8      270.15      236.11     67.88 o
  -4  -9   8      167.65      100.42     56.92 o
  -3  -9   8     2321.55     2353.93    173.75 o
  -2  -9   8     2166.65     2059.69    154.59 o
  -1  -9   8     1267.09     1222.11    118.87 o
   0  -9   8     3031.23     2914.16    163.68 o
   1  -9   8       85.16       64.63     57.48 o
   2  -9   8     4181.39     4323.67    194.86 o
  -4  -8   8     2680.33     2439.10    232.37 o
  -3  -8   8     1260.93     1044.46    127.96 o
  -2  -8   8     3588.95     3565.00    192.26 o
  -1  -8   8     2937.73     2921.31    165.96 o
   0  -8   8      417.32      382.58     77.62 o
   1  -8   8     3625.21     3552.34    175.38 o
   2  -8   8      262.31      215.32     66.90 o
   4  -8   8     1444.30     1454.00    137.05 o
  -4  -7   8      118.33      -54.56     75.67 o
  -3  -7   8     3522.55     3271.41    193.56 o
  -2  -7   8     2430.11     2439.02    164.33 o
  -1  -7   8     2032.29     1989.87    138.35 o
   0  -7   8     3815.20     3711.47    177.00 o
   1  -7   8       16.63      -11.04     49.69 o
   2  -7   8     4324.29     4475.98    191.94 o
   4  -7   8      984.98      744.37    109.77 o
  -5  -6   8       23.16       -9.74     85.41 o
  -4  -6   8     2671.59     2436.75    187.39 o
  -3  -6   8     1124.31     1023.35    126.99 o
  -2  -6   8     2608.85     2602.06    167.91 o
  -1  -6   8     3082.33     2936.57    161.74 o
   0  -6   8      532.23      413.76     77.62 o
   1  -6   8     4909.88     4739.05    195.19 o
   2  -6   8      408.45      365.69     74.70 o
   4  -6   8     1378.59     1240.30    127.96 o
  -5  -5   8     2178.93     2475.40    196.16 o
  -4  -5   8      165.85      139.00     91.59 o
  -3  -5   8     3173.38     3118.44    193.89 o
  -2  -5   8     2034.98     2101.91    152.97 o
  -1  -5   8     1333.56     1421.84    121.14 o
   0  -5   8     4785.28     4952.75    201.68 o
   1  -5   8       18.16      -20.14     47.42 o
   2  -5   8     4350.33     4632.52    189.02 o
   4  -5   8     1450.01     1447.50    132.51 o
  -5  -4   8      144.01      112.70     95.81 o
  -4  -4   8     2879.96     2811.21    196.49 o
  -3  -4   8      888.41      992.17    126.01 o
  -2  -4   8     2524.86     2446.82    156.86 o
  -1  -4   8     3964.96     3775.13    183.50 o
   0  -4   8      389.80      385.50     69.83 o
   1  -4   8     5851.50     6173.88    219.22 o
   2  -4   8      339.77      370.56     68.53 o
   3  -4   8     2306.42     2166.87    140.30 o
   4  -4   8     1969.44     1831.38    140.63 o
  -5  -3   8     3152.29     3573.45    224.74 o
  -4  -3   8      120.50      178.95     93.86 o
  -3  -3   8     2820.73     2620.90    180.57 o
  -2  -3   8     1683.92     1663.80    141.92 o
  -1  -3   8     1061.98     1109.74    105.55 o
   0  -3   8     5739.85     5851.06    217.92 o
   1  -3   8       81.43       93.53     51.64 o
   2  -3   8     4198.33     4253.19    176.35 o
   3  -3   8     1002.97      890.84    104.25 o
   4  -3   8     1823.28     2020.07    148.74 o
  -5  -2   8       91.85       35.08     87.36 o
  -4  -2   8     3671.93     3346.11    211.43 o
  -3  -2   8      981.45      992.50    126.34 o
  -2  -2   8     1635.87     1734.92    141.60 o
  -1  -2   8     4313.48     4407.46    197.14 o
   0  -2   8      218.14      119.19     58.46 o
   1  -2   8     4209.18     4516.90    184.14 o
   2  -2   8      210.34      287.10     61.06 o
   3  -2   8     2728.51     2726.77    151.34 o
   4  -2   8     1996.73     1803.77    136.08 o
  -5  -1   8     3502.40     3435.42    215.00 o
  -4  -1   8      163.70      171.15     91.26 o
  -3  -1   8     3897.00     3560.13    204.28 o
  -2  -1   8     2085.13     2119.13    147.45 o
  -1  -1   8     1026.83     1247.12    112.70 o
   0  -1   8     4338.58     4374.98    185.12 o
   1  -1   8       13.91      -11.69     42.22 o
   3  -1   8     1406.05     1485.50    119.19 o
   4  -1   8     1413.28     1399.11    126.66 o
  -5   0   8       49.17        7.47     87.69 o
  -4   0   8     3009.95     2830.05    193.89 o
  -3   0   8      248.74       92.56     80.22 o
  -2   0   8     1806.87     1723.88    139.33 o
  -1   0   8     4414.75     4513.98    197.46 o
   0   0   8      674.87      625.51     84.77 o
   1   0   8     4683.00     4888.12    188.69 o
   3   0   8     3128.49     3044.72    161.41 o
   4   0   8     1631.77     1748.89    133.81 o
  -5   1   8     3551.34     3485.11    215.32 o
  -4   1   8      171.96       92.23     86.06 o
  -3   1   8     3904.76     3718.62    208.50 o
  -2   1   8     2033.38     1963.89    148.10 o
  -1   1   8      969.86     1047.06    106.85 o
   0   1   8     4339.25     4474.03    186.74 o
   1   1   8       14.00       18.84     45.47 o
   2   1   8     3682.25     3563.05    161.41 o
   3   1   8     1372.19     1455.62    121.46 o
   4   1   8     1414.64     1666.72    130.56 o
  -5   2   8       96.89      129.26     89.96 o
  -4   2   8     3697.75     3696.86    215.32 o
  -3   2   8      973.77      775.88    116.92 o
  -2   2   8     1624.83     1790.46    138.35 o
  -1   2   8     4386.97     4319.77    195.84 o
   0   2   8      213.16      231.24     65.28 o
   1   2   8     4350.63     4706.57    183.50 o
   2   2   8      203.61      176.03     58.46 o
   3   2   8     2787.83     2827.77    152.32 o
   4   2   8     2003.76     2060.34    143.55 o
  -5   3   8     3126.71     3220.75    206.88 o
  -4   3   8      108.86       42.22     74.37 o
  -3   3   8     2765.47     2749.83    182.20 o
  -2   3   8     1644.88     1636.52    133.81 o
  -1   3   8     1046.80     1107.14    107.17 o
   0   3   8     5844.11     5845.54    215.65 o
   1   3   8       81.31       67.55     53.26 o
   2   3   8     4175.05     4150.24    165.31 o
   3   3   8     1017.93     1160.08    108.47 o
   4   3   8     1778.93     1828.13    136.40 o
  -5   4   8      147.34       73.72     87.36 o
  -4   4   8     2905.69     2795.95    195.51 o
  -3   4   8      865.54      912.60    122.76 o
  -2   4   8     2560.91     2423.11    165.31 o
  -1   4   8     3892.43     4104.45    191.94 o
   0   4   8      397.34      449.16     76.97 o
   1   4   8     5941.65     6014.74    211.75 o
   2   4   8      321.93      391.02     66.25 o
   3   4   8     2337.40     2611.15    142.57 o
   4   4   8     1947.52     1910.62    142.25 o
  -4   5   8      157.21      244.88     98.08 o
  -3   5   8     3106.42     3090.19    194.86 o
  -2   5   8     2115.27     2126.60    160.11 o
  -1   5   8     1309.64     1295.51    116.27 o
   0   5   8     4794.66     4931.96    200.71 o
   1   5   8       18.18       24.36     48.72 o
   2   5   8     4361.25     4282.74    168.56 o
   3   5   8      840.04      784.00     90.29 o
   4   5   8     1430.02     1593.00    127.96 o
  -4   6   8     2661.94     3209.38    208.50 o
  -3   6   8     1097.77     1376.05    146.47 o
  -2   6   8     2619.37     2641.36    173.75 o
  -1   6   8     3094.45     3149.30    176.35 o
   0   6   8      526.44      562.18     82.49 o
   2   6   8      421.08      454.35     68.53 o
   4   6   8     1343.91     1435.48    121.79 o
  -4   7   8      114.42       42.54     88.66 o
  -3   7   8     3560.45     3400.02    205.90 o
  -2   7   8     2397.48     2388.69    167.26 o
  -1   7   8     2017.86     2057.74    148.10 o
   0   7   8     3810.97     3512.06    172.78 o
   1   7   8       16.49       -0.32     39.95 o
   2   7   8     4315.91     4533.47    170.50 o
   3   7   8      917.45     1149.69    101.33 o
  -4   8   8     2638.83     2717.03    195.51 o
  -3   8   8     1284.82     1332.86    145.50 o
  -2   8   8     3537.49     3556.56    200.71 o
  -1   8   8     2924.37     2988.86    179.27 o
   0   8   8      380.50      470.27     82.17 o
   1   8   8     3606.33     3702.06    141.92 o
   2   8   8      281.85      325.42     62.68 o
   3   8   8     2469.01     2320.16    133.16 o
  -3   9   8     2326.50     2246.11    178.30 o
  -2   9   8     2118.48     2348.09    172.45 o
  -1   9   8     1285.93     1328.31    130.23 o
   0   9   8     2996.35     2934.95    163.36 o
   1   9   8       84.55      105.55     48.07 o
   2   9   8     4151.24     3824.82    158.16 o
   3   9   8      871.48      661.23     87.69 o
  -3  10   8      789.54      947.68    132.83 o
  -2  10   8     2787.37     2729.37    186.42 o
  -1  10   8     2209.09     2006.43    156.21 o
   0  10   8      393.79      504.04     89.31 o
   1  10   8     3895.22     3800.46    150.04 o
   2  10   8      287.80      276.70     62.03 o
   3  10   8     2300.38     2368.55    136.08 o
  -3  11   8     2286.78     2465.01    189.99 o
  -2  11   8     1683.80     1623.85    155.89 o
  -1  11   8      819.12      816.15    115.94 o
   0  11   8     3465.51     3476.67    184.79 o
   1  11   8       16.47       52.29     51.31 o
   2  11   8     2517.16     2492.29    131.86 o
   3  11   8      713.82      818.42     91.59 o
  -2  12   8     1487.30     1556.62    155.24 o
  -1  12   8     2450.70     2528.01    176.03 o
   0  12   8      256.87      251.70     79.24 o
   1  12   8     3515.84     3557.21    152.97 o
   2  12   8      208.70      185.44     60.73 o
  -2  13   8     1511.34     1330.26    151.02 o
  -1  13   8      906.69      768.73    117.24 o
   0  13   8     3376.49     3111.62    140.95 o
   1  13   8       20.01       28.90     49.04 o
   2  13   8     1760.12     1742.72    116.92 o
  -2  14   8      933.94     1018.48    142.57 o
   0  14   8      208.20      142.90     57.81 o
   1  14   8     2676.97     2736.84    141.60 o
  -1  15   8      818.83      803.48    126.99 o
   1  15   8       21.28      -26.96     53.91 o
  -1  16   8     2182.02     2178.88    184.14 o
   0  16   8      247.25      212.40     64.30 o
   0 -11   9      514.46      483.58     96.46 o
   1 -11   9     3155.30     3444.84    191.94 o
  -1 -10   9     1463.26     1532.59    139.65 o
   0 -10   9     2289.89     2419.86    165.31 o
   1 -10   9       93.91       35.40     63.01 o
   2 -10   9     2467.89     2568.93    166.93 o
  -1  -9   9     2123.90     2032.74    154.92 o
   0  -9   9      990.85      920.07    111.72 o
   1  -9   9     3164.55     3113.25    178.30 o
   2  -9   9        3.72       12.34     61.06 o
  -3  -8   9     2792.03     2692.02    196.16 o
  -2  -8   9      638.68      670.98    110.42 o
  -1  -8   9     1393.37     1283.82    126.66 o
   0  -8   9     2603.96     2533.86    162.06 o
   1  -8   9      107.46       37.02     63.98 o
   2  -8   9     3748.67     4078.14    198.76 o
  -3  -7   9       42.67      -55.21     71.45 o
  -2  -7   9     2499.46     2439.67    177.32 o
  -1  -7   9     1168.28     1385.15    131.86 o
   0  -7   9      783.25      755.09    100.03 o
   1  -7   9     2824.63     3050.89    171.48 o
   2  -7   9        9.44       13.32     56.83 o
  -3  -6   9     2857.49     2816.08    198.43 o
  -2  -6   9     1182.05     1157.48    130.88 o
  -1  -6   9     2309.83     2409.47    162.06 o
   0  -6   9     2909.44     2797.57    162.06 o
   1  -6   9      113.87       73.72     61.06 o
   2  -6   9     4130.88     4058.65    196.16 o
  -3  -5   9      213.93      316.65    105.88 o
  -2  -5   9     2626.24     2840.77    186.74 o
  -1  -5   9     1464.67     1687.51    141.28 o
   0  -5   9      941.12      918.13    101.00 o
   1  -5   9     2734.25     3254.20    175.05 o
   2  -5   9       28.95       52.29     58.13 o
  -3  -4   9     2824.38     2999.58    203.63 o
  -2  -4   9     1129.75     1225.68    134.78 o
  -1  -4   9     1668.58     1889.51    147.45 o
   0  -4   9     3080.30     3115.52    167.91 o
   1  -4   9      485.19      321.20     73.07 o
  -3  -3   9      400.11      342.96    107.50 o
  -1  -3   9     2156.00     2291.58    158.16 o
   0  -3   9     1817.07     1724.85    128.93 o
   1  -3   9     3938.18     4005.07    186.74 o
  -3  -2   9     3152.71     2979.44    203.96 o
  -2  -2   9      707.06      631.68    105.55 o
  -1  -2   9     1952.71     2070.73    150.37 o
   0  -2   9     3533.56     3623.79    181.22 o
   1  -2   9      344.42      360.17     73.40 o
  -3  -1   9      119.88      -43.84     79.89 o
  -2  -1   9     2891.09     3213.60    189.99 o
  -1  -1   9     2177.05     2313.01    159.46 o
   0  -1   9      367.18      382.58     77.94 o
   1  -1   9     3222.45     3307.14    168.88 o
  -3   0   9     2892.80     2645.58    194.21 o
  -2   0   9      975.82      938.91    121.79 o
  -1   0   9     2119.63     2002.21    151.34 o
   0   0   9     2787.01     2907.02    162.06 o
   1   0   9      177.60      177.65     63.65 o
  -3   1   9      121.56      162.71     92.23 o
  -2   1   9     2948.03     3255.50    196.16 o
  -1   1   9     2097.22     2149.98    155.24 o
   0   1   9      382.42      448.18     84.77 o
   1   1   9     3240.88     3456.85    174.08 o
  -3   2   9     3176.80     3327.92    211.75 o
  -2   2   9      713.95      752.49    112.70 o
  -1   2   9     2019.81     1959.01    150.04 o
   0   2   9     3484.49     3385.08    177.32 o
   1   2   9      341.35      417.98     78.59 o
  -3   3   9      404.60      433.57    107.50 o
  -2   3   9     3338.82     3464.00    204.61 o
  -1   3   9     2052.92     1943.10    143.22 o
   0   3   9     1797.11     2055.15    143.22 o
   1   3   9     3926.81     4208.37    186.74 o
  -3   4   9     2798.64     2732.94    194.86 o
  -2   4   9     1159.30     1122.08    131.86 o
  -1   4   9     1709.12     1820.01    147.12 o
   0   4   9     3011.65     3127.86    170.50 o
   3   4   9      358.58      359.85     86.71 o
  -3   5   9      198.67      236.43     94.83 o
  -2   5   9     2640.58     2600.76    181.87 o
  -1   5   9     1460.51     1664.12    143.55 o
   0   5   9      915.45      986.65    108.47 o
  -3   6   9     2772.09     2515.02    189.99 o
  -2   6   9     1205.26     1133.12    133.81 o
   0   6   9     2913.59     3204.83    173.75 o
   3   6   9      292.81      307.23     78.92 o
  -2   7   9     2492.33     2776.14    189.99 o
  -1   7   9     1135.75     1042.19    120.16 o
   0   7   9      778.72      799.26    105.55 o
   3   7   9     2434.18     2352.64    145.17 o
  -2   8   9      676.10      640.77    115.29 o
  -1   8   9     1393.05     1393.26    135.75 o
   0   8   9     2632.29     2542.30    164.01 o
  -2   9   9     2319.16     2240.91    180.57 o
  -1   9   9     2083.98     1974.93    160.11 o
   0   9   9      957.73      813.22    103.93 o
   2   9   9        3.46       29.88     53.26 o
  -2  10   9      557.08      501.77    115.94 o
  -1  10   9     1423.16     1366.31    138.35 o
   0  10   9     2302.65     2537.43    164.01 o
   2  11   9       14.80       17.86     57.48 o
  -1  12   9     1104.93     1106.82    134.45 o
  -1  13   9     1490.75     1517.98    155.89 o
   1  -6  10     2478.99     2624.47    169.53 o
   0  -5  10     1483.46     1394.24    132.51 o
   1  -5  10      580.56      499.82     95.48 o
  -1  -4  10      606.51      731.38    113.02 o
   0  -4  10      983.59     1021.08    117.89 o
   1  -4  10     2460.47     2858.63    177.00 o
  -1  -3  10     1661.28     1643.99    148.10 o
   0  -3  10     1848.22     2083.73    155.24 o
   1  -3  10      729.57      825.89    104.25 o
  -1  -2  10      898.96      984.05    124.39 o
   0  -2  10     1273.76     1506.61    135.10 o
   1  -2  10     1789.72     1855.41    142.57 o
  -1  -1  10     2710.65     2880.39    184.14 o
   0  -1  10     2178.23     2199.02    158.16 o
   1  -1  10      575.35      467.67     91.59 o
  -1   0  10      886.50     1071.74    127.63 o
   0   0  10     2050.72     1968.11    151.34 o
   1   0  10     2995.43     3236.66    177.65 o
  -1   1  10     2639.08     2551.39    179.92 o
   0   1  10     2128.92     2180.83    156.54 o
  -1   2  10      854.19      967.17    123.09 o
   0   2  10     1224.97     1219.51    127.96 o
  -1   3  10     1720.00     1761.88    154.92 o
   0   3  10     1820.74     1996.36    151.67 o
  -1   4  10      606.41      426.42     99.05 o
   0   4  10      960.81      991.20    115.62 o
  -1   5  10     1928.75     1914.85    159.14 o
   0   5  10     1455.71     1618.01    142.57 o
  -1   6  10      836.05      842.78    116.59 o
   0   6  10     1041.59      772.95    107.17 o
   0   7  10     1228.61     1265.63    129.58 o
 
